# Supplementary material for: Grass species with potential for rangelands restoration in northern Mexico: an assessment with environmental niche modeling
Source: Sci Rep. 2024 Mar 15;14:6318. doi: 10.1038/s41598-024-56918-1 (PMC10943106; doi:10.1038/s41598-024-56918-1)
Supplement: Supplementary file 1 — Supplementary Information 1. [file 41598_2024_56918_MOESM1_ESM.xlsx]

## Sheet: Hoja1
Supplementary table S1 : Geographic coordinates of the occurrence used for the environmental niche modeling of 50 grass species
Especie	Latitud	Longitud
Bothriochloa barbinodis	31.9262	-116.582
Bothriochloa barbinodis	18.9566	-98.2281
Bothriochloa barbinodis	31.2969	-108.335
Bothriochloa barbinodis	19.6503	-99.2224
Bothriochloa barbinodis	19.3108	-99.707
Bothriochloa barbinodis	30.8966	-108.447
Bothriochloa barbinodis	30.8454	-108.441
Bothriochloa barbinodis	19.4738	-98.8068
Bothriochloa barbinodis	25.4266	-103.743
Bothriochloa barbinodis	31.085	-108.342
Bothriochloa barbinodis	28.232	-105.509
Bothriochloa barbinodis	28.7567	-106.039
Bothriochloa barbinodis	21.6498	-102.283
Bothriochloa barbinodis	23.5	-110.05
Bothriochloa barbinodis	32.1667	-116.883
Bothriochloa barbinodis	23.6667	-109.983
Bothriochloa barbinodis	24.1029	-110.134
Bothriochloa barbinodis	32.4567	-115.964
Bothriochloa barbinodis	24.0864	-110.134
Bothriochloa barbinodis	32.0242	-116.867
Bothriochloa barbinodis	31.9888	-116.817
Bothriochloa barbinodis	24.768	-110.75
Bothriochloa barbinodis	30.4643	-115.222
Bothriochloa barbinodis	28.4987	-113.597
Bothriochloa barbinodis	30.161	-115.576
Bothriochloa barbinodis	27.5048	-112.58
Bothriochloa barbinodis	31.5	-115.783
Bothriochloa barbinodis	30.1775	-115.551
Bothriochloa barbinodis	26.0593	-111.827
Bothriochloa barbinodis	31.6333	-115.633
Bothriochloa barbinodis	19.3	-98.2336
Bothriochloa barbinodis	24.0507	-104.611
Bothriochloa barbinodis	22.7746	-101.756
Bothriochloa barbinodis	20.3438	-100.007
Bothriochloa barbinodis	30.4272	-110.152
Bothriochloa barbinodis	21.9356	-101.91
Bothriochloa barbinodis	21.9329	-101.924
Bothriochloa barbinodis	22.3037	-101.155
Bothriochloa barbinodis	23.1717	-100.493
Bothriochloa barbinodis	21.3517	-99.8244
Bothriochloa barbinodis	23.4371	-101.202
Bothriochloa barbinodis	21.3723	-99.8968
Bothriochloa barbinodis	31.9257	-116.571
Bothriochloa barbinodis	25.6976	-104.956
Bothriochloa barbinodis	23.6985	-100.901
Bothriochloa barbinodis	23.5973	-103.295
Bothriochloa barbinodis	19.0139	-98.2466
Bothriochloa barbinodis	19.7051	-101.166
Bothriochloa barbinodis	28.9897	-102.612
Bothriochloa barbinodis	28.6345	-106.101
Bothriochloa barbinodis	21.8116	-102.25
Bothriochloa barbinodis	24.1631	-104.709
Bothriochloa barbinodis	21.8631	-101.793
Bothriochloa barbinodis	30.4551	-110.803
Bothriochloa barbinodis	29.8543	-110.402
Bothriochloa barbinodis	18.9986	-98.1955
Bothriochloa barbinodis	27.4325	-103.555
Bothriochloa barbinodis	18.1667	-97.4667
Bothriochloa barbinodis	19.0494	-100.046
Bothriochloa barbinodis	28.925	-105.517
Bothriochloa barbinodis	21.6667	-102.225
Bothriochloa barbinodis	27.1833	-104.633
Bothriochloa barbinodis	25.3	-102.81
Bothriochloa barbinodis	29.1583	-102.583
Bothriochloa barbinodis	19.0052	-98.2018
Bothriochloa barbinodis	31.135	-108.37
Bothriochloa barbinodis	30.966	-116.297
Bothriochloa barbinodis	20.7119	-99.8126
Bothriochloa barbinodis	25.806	-100.602
Bothriochloa barbinodis	25.8016	-100.582
Bothriochloa barbinodis	31.3333	-115.75
Bothriochloa barbinodis	27.458	-101.209
Bothriochloa barbinodis	19.7925	-98.5505
Bothriochloa barbinodis	25.9077	-100.237
Bothriochloa barbinodis	19.682	-102.704
Bothriochloa barbinodis	27.5734	-104.953
Bothriochloa barbinodis	19.0711	-98.3125
Bothriochloa barbinodis	19.5368	-99.2044
Bothriochloa barbinodis	19.249	-98.8716
Bothriochloa barbinodis	28.7353	-106.082
Bothriochloa barbinodis	23.7367	-98.8352
Bothriochloa barbinodis	28.6636	-101.031
Bothriochloa barbinodis	23.9376	-104.34
Bothriochloa barbinodis	24.5992	-104.186
Bothriochloa barbinodis	27.2908	-104.362
Bothriochloa barbinodis	20.6357	-103.074
Bothriochloa barbinodis	23.13	-101.097
Bothriochloa barbinodis	18.6447	-97.0657
Bothriochloa barbinodis	19.3858	-99.1968
Bothriochloa barbinodis	21.1535	-100.995
Bothriochloa barbinodis	22.3983	-99.5588
Bothriochloa barbinodis	24.6231	-104.677
Bothriochloa barbinodis	17.8626	-97.3791
Bothriochloa barbinodis	20.5027	-89.7068
Bothriochloa barbinodis	30.6605	-108.758
Bothriochloa barbinodis	20.7257	-103.401
Bothriochloa barbinodis	30.3761	-110.812
Bothriochloa barbinodis	24.8284	-100.065
Bothriochloa barbinodis	19.3507	-98.8959
Bothriochloa barbinodis	23.995	-104.629
Bothriochloa barbinodis	20.1214	-98.7334
Bothriochloa barbinodis	21.1978	-100.995
Bothriochloa barbinodis	28.7	-101.036
Bothriochloa barbinodis	30.6798	-108.796
Bothriochloa barbinodis	24.0361	-104.827
Bothriochloa barbinodis	30.4593	-108.946
Bothriochloa barbinodis	23.7284	-98.803
Bothriochloa barbinodis	19.4491	-100.604
Bothriochloa barbinodis	19.3464	-99.1992
Bothriochloa barbinodis	24.0426	-104.857
Bothriochloa barbinodis	30.5009	-109.725
Bothriochloa barbinodis	30.7853	-109.215
Bothriochloa barbinodis	21.066	-101.684
Bothriochloa barbinodis	19.2629	-99.1069
Bothriochloa barbinodis	20.62	-100.925
Bothriochloa barbinodis	20.1264	-98.7918
Bothriochloa barbinodis	21.8323	-101.701
Bothriochloa barbinodis	30.444	-108.934
Bothriochloa barbinodis	27.5039	-105.182
Bothriochloa barbinodis	28.6505	-106.324
Bothriochloa barbinodis	21.8874	-100.009
Bothriochloa barbinodis	15.9264	-96.4186
Bothriochloa barbinodis	20.7678	-99.9218
Bothriochloa barbinodis	29.1556	-104.121
Bothriochloa barbinodis	20.7795	-103.4
Bothriochloa barbinodis	29.106	-105.529
Bothriochloa barbinodis	21.9835	-102.2
Bothriochloa barbinodis	21.8385	-101.817
Bothriochloa barbinodis	31.1157	-108.339
Bothriochloa barbinodis	29.751	-114.743
Bothriochloa barbinodis	19.6877	-98.8478
Bothriochloa barbinodis	28.45	-106.05
Bothriochloa barbinodis	19.2833	-98.4333
Bothriochloa barbinodis	19.3833	-99.1833
Bothriochloa barbinodis	31.7667	-116.017
Bothriochloa barbinodis	26.86	-101.36
Bothriochloa barbinodis	20.7667	-103.383
Bothriochloa barbinodis	23.7481	-103.807
Bothriochloa barbinodis	31.15	-110.95
Bothriochloa barbinodis	28.4	-106.67
Bothriochloa barbinodis	30.35	-107.95
Bothriochloa barbinodis	18.2	-97.43
Bothriochloa barbinodis	26.9167	-101.683
Bothriochloa barbinodis	24.3642	-104.38
Bothriochloa barbinodis	19.2167	-96.85
Bothriochloa barbinodis	28.5	-106
Bothriochloa barbinodis	19.4	-99.15
Bothriochloa barbinodis	20.1667	-103.2
Bothriochloa barbinodis	23.78	-101.72
Bothriochloa barbinodis	28.4	-106.6
Bothriochloa barbinodis	17.85	-97.75
Bothriochloa barbinodis	21.01	-101.25
Bothriochloa barbinodis	25	-103
Bothriochloa barbinodis	19.4	-99.2
Bothriochloa barbinodis	23.2	-99.64
Bothriochloa barbinodis	30.39	-110.77
Bothriochloa barbinodis	22.5667	-103.59
Bothriochloa barbinodis	22.2333	-102
Bothriochloa barbinodis	20.57	-100.383
Bothriochloa barbinodis	23.72	-98.78
Bothriochloa barbinodis	23.63	-104.667
Bothriochloa barbinodis	20.3	-103.2
Bothriochloa barbinodis	21.95	-103
Bothriochloa barbinodis	29.85	-107.38
Bothriochloa barbinodis	22.2	-100.283
Bothriochloa barbinodis	19.3733	-99.23
Bothriochloa barbinodis	23.1	-101.033
Bothriochloa barbinodis	19.57	-100.44
Bothriochloa barbinodis	24.2167	-105
Bothriochloa barbinodis	21.92	-100
Bothriochloa barbinodis	27.9167	-110.933
Bothriochloa barbinodis	23.6674	-103.492
Bothriochloa barbinodis	28.63	-106
Bothriochloa barbinodis	20.65	-99.05
Bothriochloa barbinodis	24.0333	-104.667
Bothriochloa barbinodis	30.8167	-109.217
Bothriochloa barbinodis	21.0167	-101.22
Bothriochloa barbinodis	28.77	-106.18
Bothriochloa barbinodis	25.55	-104.842
Bothriochloa barbinodis	23.37	-99.42
Bothriochloa barbinodis	22.15	-100.983
Bothriochloa barbinodis	29.97	-106.37
Bothriochloa barbinodis	21.4833	-101.29
Bothriochloa barbinodis	30.8571	-108.429
Bothriochloa barbinodis	30.8424	-108.458
Bothriochloa barbinodis	25.331	-100.991
Bothriochloa barbinodis	23.13	-101.11
Bothriochloa barbinodis	21	-99.19
Bothriochloa barbinodis	19.34	-99.19
Bothriochloa barbinodis	19.13	-98.7522
Bothriochloa barbinodis	19.7033	-99.2247
Bothriochloa barbinodis	25.05	-105.41
Bothriochloa barbinodis	19.04	-100.04
Bothriochloa barbinodis	20.1578	-103.184
Bothriochloa barbinodis	19.2	-99.25
Bothriochloa barbinodis	19.7	-101.18
Bothriochloa barbinodis	28.63	-106.08
Bothriochloa barbinodis	24.02	-104.66
Bothriochloa barbinodis	19.1978	-98.8525
Bothriochloa barbinodis	18.9447	-98.2208
Bothriochloa barbinodis	19.34	-98.91
Bothriochloa barbinodis	20.0261	-102.062
Bothriochloa barbinodis	16.45	-92.28
Bothriochloa barbinodis	22.77	-102.57
Bothriochloa barbinodis	27.02	-103.74
Bothriochloa barbinodis	26.5	-100.18
Bothriochloa barbinodis	27.1	-102.54
Bothriochloa barbinodis	16.1778	-92.0719
Bothriochloa barbinodis	15.88	-96.48
Bothriochloa barbinodis	18.84	-97.1
Bothriochloa barbinodis	20.2925	-103.183
Bothriochloa barbinodis	20.39	-102.847
Bothriochloa barbinodis	23	-102
Bothriochloa barbinodis	23.6432	-103.613
Aristida divaricata	17.9144	-97.4531
Aristida divaricata	21.0167	-101.25
Aristida divaricata	22.1011	-100.998
Aristida divaricata	22.0567	-101.254
Aristida divaricata	22.7746	-101.756
Aristida divaricata	21.9356	-101.91
Aristida divaricata	22.3124	-101.15
Aristida divaricata	22.1944	-100.682
Aristida divaricata	24.0239	-104.697
Aristida divaricata	18.25	-97.1
Aristida divaricata	28.0403	-111.211
Aristida divaricata	32.3	-116
Aristida divaricata	30.3035	-108.067
Aristida divaricata	23.7858	-101.76
Aristida divaricata	28.808	-106.468
Aristida divaricata	21.868	-101.578
Aristida divaricata	17.8298	-97.4623
Aristida divaricata	23.7392	-105.457
Aristida divaricata	21.4649	-102.216
Aristida divaricata	22.3028	-103.569
Aristida divaricata	19.4642	-99.0751
Aristida divaricata	29.7471	-115.118
Aristida divaricata	23.7043	-103.762
Aristida divaricata	19.7108	-98.8337
Aristida divaricata	19.8981	-99.1921
Aristida divaricata	19.2981	-97.4816
Aristida divaricata	30.4612	-108.956
Aristida divaricata	17.8613	-97.3888
Aristida divaricata	30.6931	-108.787
Aristida divaricata	20.37	-105.25
Aristida divaricata	24.0503	-99.4713
Aristida divaricata	20.7197	-103.535
Aristida divaricata	22.1565	-100.986
Aristida divaricata	28.8796	-105.722
Aristida divaricata	17.9263	-97.4344
Aristida divaricata	24.12	-104.68
Aristida divaricata	22.7833	-102.583
Aristida divaricata	23.9521	-104.355
Aristida divaricata	21.92	-99.68
Aristida divaricata	21.7833	-100.633
Aristida divaricata	19.31	-97.77
Aristida divaricata	19.2719	-99.4589
Aristida divaricata	19.3833	-99.1833
Aristida divaricata	21.32	-102.692
Aristida divaricata	26.9167	-105.63
Aristida divaricata	24.05	-104.683
Aristida divaricata	21.8833	-102.22
Aristida divaricata	19.3	-99.25
Aristida divaricata	19.4	-99.15
Aristida divaricata	19.3833	-99.25
Aristida divaricata	21.67	-100.71
Aristida divaricata	18.8667	-97
Aristida divaricata	22.38	-102
Aristida divaricata	19.4	-99.2
Aristida divaricata	21.0167	-101.19
Aristida divaricata	19.59	-99.27
Aristida divaricata	22.3	-101.567
Aristida divaricata	19.3	-99.22
Aristida divaricata	19.7119	-101.15
Aristida divaricata	19.38	-99.24
Aristida divaricata	22.2031	-104.645
Aristida divaricata	19.6339	-101.263
Aristida divaricata	20.775	-103.356
Aristida divaricata	19.1019	-98.2103
Aristida divaricata	19.3172	-99.2097
Aristida divaricata	18.9639	-99.6033
Aristida divaricata	20.7381	-99.984
Aristida divaricata	20.751	-99.9573
Aristida divaricata	20.7666	-99.9525
Aristida divaricata	20.74	-99.94
Aristida divaricata	20.7528	-99.9333
Aristida divaricata	20.6775	-99.9303
Aristida divaricata	20.9086	-99.9289
Aristida divaricata	20.6633	-99.8933
Aristida divaricata	20.5846	-99.8236
Aristida divaricata	21.0533	-99.8133
Aristida divaricata	20.8238	-99.79
Aristida divaricata	21.0529	-99.7844
Aristida divaricata	21.92	-99.77
Aristida divaricata	20.8233	-99.77
Aristida divaricata	21.8843	-99.7332
Aristida divaricata	19.2922	-99.6539
Aristida divaricata	20.1833	-99.5408
Aristida divaricata	19.9545	-99.5379
Aristida divaricata	20.2544	-99.4692
Aristida divaricata	20.2444	-99.4642
Aristida divaricata	19.4425	-99.4208
Aristida divaricata	19.4133	-99.3843
Aristida divaricata	19.2819	-99.38
Aristida divaricata	19.302	-99.3726
Aristida divaricata	19.6847	-99.3722
Aristida divaricata	19.8367	-99.2806
Aristida divaricata	19.6269	-99.2639
Aristida divaricata	19.595	-99.252
Aristida divaricata	19.2889	-99.2514
Aristida divaricata	19.28	-99.25
Aristida divaricata	19.2	-99.25
Aristida divaricata	19.2556	-99.2489
Aristida divaricata	19.7703	-99.2458
Aristida divaricata	19.5167	-99.2431
Aristida divaricata	19.8397	-99.2422
Aristida divaricata	19.3083	-99.225
Aristida divaricata	19.715	-99.2217
Aristida divaricata	19.3495	-99.2202
Aristida divaricata	19.4203	-99.2178
Aristida divaricata	19.3675	-99.2137
Aristida divaricata	19.6003	-99.202
Aristida divaricata	19.1102	-99.1955
Aristida divaricata	21.1511	-99.1908
Aristida divaricata	19.2125	-99.1886
Aristida divaricata	19.3	-99.18
Aristida divaricata	19.8642	-99.1447
Aristida divaricata	19.8538	-99.1003
Aristida divaricata	19.6186	-99.0728
Aristida divaricata	19.4	-99
Aristida divaricata	19.3403	-98.99
Aristida divaricata	18.3558	-98.9581
Aristida divaricata	19.5924	-98.9537
Aristida divaricata	24.575	-98.9417
Aristida divaricata	19.2219	-98.9001
Aristida divaricata	19.4833	-98.8833
Aristida divaricata	19.31	-98.8817
Aristida divaricata	19.4669	-98.8553
Aristida divaricata	19.4842	-98.8508
Aristida divaricata	19.5075	-98.8247
Aristida divaricata	19.4967	-98.8175
Aristida divaricata	19.4456	-98.7975
Aristida divaricata	19.4972	-98.7694
Aristida divaricata	20.1018	-98.7608
Aristida divaricata	25.5417	-98.7583
Aristida divaricata	19.945	-98.7522
Aristida divaricata	24.5486	-98.7467
Aristida divaricata	20.0985	-98.7458
Aristida divaricata	19.5475	-98.7456
Aristida divaricata	20.1229	-98.7361
Aristida divaricata	19.675	-98.7275
Aristida divaricata	21.2083	-98.725
Aristida divaricata	20.1181	-98.7042
Aristida divaricata	20.1458	-98.6917
Aristida divaricata	20.1375	-98.6875
Aristida divaricata	24.6558	-98.6758
Aristida divaricata	19.3525	-98.6697
Aristida divaricata	19.8561	-98.6561
Aristida divaricata	17.4529	-98.6403
Aristida divaricata	19.3467	-98.6
Aristida divaricata	19.9017	-98.5689
Aristida divaricata	19.1	-98.55
Aristida divaricata	19.2917	-98.54
Aristida divaricata	20.0333	-98.3378
Aristida divaricata	19.1231	-98.2614
Aristida divaricata	19.1592	-98.2328
Aristida divaricata	18.9447	-98.2208
Aristida divaricata	19.058	-98.1583
Aristida divaricata	19.4083	-98.1375
Aristida divaricata	18.8803	-98.0939
Aristida divaricata	19.6681	-98.0931
Aristida divaricata	19.3864	-98.0656
Aristida divaricata	19.0011	-98.0456
Aristida divaricata	20.2076	-98.0311
Aristida divaricata	19.2417	-98.0083
Aristida divaricata	19.2667	-98
Aristida divaricata	19.1033	-97.9511
Aristida divaricata	19.15	-97.917
Aristida divaricata	18.9939	-97.9114
Aristida divaricata	19.1372	-97.8553
Aristida divaricata	19.5583	-97.7417
Aristida divaricata	19.4	-97.717
Aristida divaricata	18.0347	-97.6772
Aristida divaricata	19.333	-97.667
Aristida divaricata	18.217	-97.533
Aristida divaricata	19.265	-97.53
Aristida divaricata	18.15	-97.467
Aristida divaricata	18.6667	-97.4
Aristida divaricata	19.4075	-97.3947
Aristida divaricata	18.8583	-97.3917
Aristida divaricata	18.7583	-97.375
Aristida divaricata	18.8789	-97.3606
Aristida divaricata	17.4361	-97.3444
Aristida divaricata	18.2583	-97.1083
Aristida divaricata	17.2183	-97.0344
Aristida divaricata	19.54	-96.9275
Aristida divaricata	19.5333	-96.89
Aristida divaricata	19.4853	-96.8147
Aristida divaricata	19.4683	-96.7817
Aristida divaricata	16.4038	-92.2548
Aristida divaricata	15.4242	-91.3989
Aristida divaricata	14.0437	-87.0249
Aristida divaricata	14.4411	-87.0125
Aristida divaricata	14.4517	-87.0027
Aristida divaricata	14.0333	-86.5833
Aristida divaricata	14.025	-86.3355
Aristida divaricata	14.0917	-83.425
Aristida divaricata	14.0833	-83.4167
Aristida divaricata	31.9439	-116.286
Aristida divaricata	32.1973	-116.266
Aristida divaricata	32.3333	-116.233
Aristida divaricata	32.2423	-116.194
Aristida divaricata	32.3261	-116.124
Aristida divaricata	32.3083	-116.008
Aristida divaricata	27.9694	-111.378
Aristida divaricata	28.0383	-111.13
Aristida divaricata	28.08	-111.07
Aristida divaricata	28.5694	-111.031
Aristida divaricata	30.6122	-111.027
Aristida divaricata	28.5417	-110.979
Aristida divaricata	30.3583	-110.808
Aristida divaricata	31.025	-110.208
Aristida divaricata	31.0167	-110.2
Aristida divaricata	31.075	-110.092
Aristida divaricata	31.0417	-110.092
Aristida divaricata	28.1083	-110.071
Aristida divaricata	23.5083	-110.058
Aristida divaricata	31.225	-109.925
Aristida divaricata	30.9649	-109.54
Aristida divaricata	30.7405	-109.26
Aristida divaricata	30.5878	-109.218
Aristida divaricata	28.3708	-108.758
Aristida divaricata	30.81	-108.45
Aristida divaricata	30.735	-108.38
Aristida divaricata	29.5867	-108.33
Aristida divaricata	30.6783	-108.293
Aristida divaricata	29.3505	-107.801
Aristida divaricata	29.225	-107.725
Aristida divaricata	28.7596	-107.698
Aristida divaricata	29.675	-107.608
Aristida divaricata	27.1117	-107.597
Aristida divaricata	28.6	-107.583
Aristida divaricata	27.1395	-107.573
Aristida divaricata	27.1306	-107.568
Aristida divaricata	29.4	-107.567
Aristida divaricata	27.15	-107.55
Aristida divaricata	27.4445	-107.546
Aristida divaricata	27.3998	-107.489
Aristida divaricata	28.2522	-107.488
Aristida divaricata	28.45	-107.433
Aristida divaricata	29.2917	-107.425
Aristida divaricata	29.9583	-107.008
Aristida divaricata	30.1917	-106.958
Aristida divaricata	30.0083	-106.958
Aristida divaricata	31.3809	-106.597
Aristida divaricata	31.2939	-106.481
Aristida divaricata	28.86	-106.468
Aristida divaricata	31.2712	-106.464
Aristida divaricata	28.803	-106.459
Aristida divaricata	28.82	-106.456
Aristida divaricata	26.9583	-106.408
Aristida divaricata	29.2731	-106.386
Aristida divaricata	29.2583	-106.375
Aristida divaricata	31.3576	-106.373
Aristida divaricata	29.3332	-106.334
Aristida divaricata	28.5618	-106.292
Aristida divaricata	28.875	-106.242
Aristida divaricata	26.8917	-106.175
Aristida divaricata	28.725	-106.142
Aristida divaricata	26.7206	-106.141
Aristida divaricata	28.6083	-106.092
Aristida divaricata	28.6355	-106.089
Aristida divaricata	28.5	-106
Aristida divaricata	23.4	-105.95
Aristida divaricata	23.4867	-105.842
Aristida divaricata	26.9343	-105.631
Aristida divaricata	26.9367	-105.619
Aristida divaricata	26.3922	-105.591
Aristida divaricata	23.9083	-105.508
Aristida divaricata	25.1	-105.5
Aristida divaricata	25.0917	-105.458
Aristida divaricata	25.125	-105.446
Aristida divaricata	25.0851	-105.44
Aristida divaricata	25.045	-105.42
Aristida divaricata	23.85	-105.32
Aristida divaricata	26.5705	-105.308
Aristida divaricata	29.3667	-105.25
Aristida divaricata	23.8615	-105.159
Aristida divaricata	23.9058	-105.025
Aristida divaricata	23.8997	-105.017
Aristida divaricata	23.825	-104.925
Aristida divaricata	26.25	-104.8
Aristida divaricata	23.8456	-104.771
Aristida divaricata	24.9789	-104.75
Aristida divaricata	28.2805	-104.742
Aristida divaricata	24.61	-104.72
Aristida divaricata	24.0937	-104.69
Aristida divaricata	24.0158	-104.683
Aristida divaricata	24.0239	-104.67
Aristida divaricata	24.0333	-104.667
Aristida divaricata	21.2929	-104.649
Aristida divaricata	23.895	-104.612
Aristida divaricata	23.9314	-104.561
Aristida divaricata	24.0158	-104.517
Aristida divaricata	24.4917	-104.492
Aristida divaricata	24.4828	-104.467
Aristida divaricata	24.1243	-104.376
Aristida divaricata	24.35	-104.367
Aristida divaricata	23.9658	-104.35
Aristida divaricata	23.2917	-104.342
Aristida divaricata	24.3778	-104.34
Aristida divaricata	23.4158	-104.333
Aristida divaricata	24.5383	-104.328
Aristida divaricata	23.9417	-104.275
Aristida divaricata	23.0328	-104.267
Aristida divaricata	24.641	-104.263
Aristida divaricata	24.6039	-104.253
Aristida divaricata	23.9658	-104.2
Aristida divaricata	23.7989	-104.2
Aristida divaricata	23.975	-104.192
Aristida divaricata	19.4833	-104.187
Aristida divaricata	24.5992	-104.186
Aristida divaricata	24.7303	-104.184
Aristida divaricata	23.4083	-104.181
Aristida divaricata	23.2844	-104.174
Aristida divaricata	24.6917	-104.158
Aristida divaricata	24.45	-104.15
Aristida divaricata	23.4042	-104.144
Aristida divaricata	23.4583	-104.142
Aristida divaricata	23.425	-104.142
Aristida divaricata	23.5083	-104.136
Aristida divaricata	29.01	-104.135
Aristida divaricata	23.4367	-104.133
Aristida divaricata	23.5289	-104.129
Aristida divaricata	23.9158	-104.05
Aristida divaricata	23.5	-104.033
Aristida divaricata	19.75	-104
Aristida divaricata	22.6	-103.867
Aristida divaricata	22.6407	-103.855
Aristida divaricata	21.7053	-103.839
Aristida divaricata	20.0235	-103.836
Aristida divaricata	22.6708	-103.819
Aristida divaricata	21.6823	-103.813
Aristida divaricata	22.6753	-103.802
Aristida divaricata	23.2483	-103.78
Aristida divaricata	23.7511	-103.776
Aristida divaricata	23.6806	-103.763
Aristida divaricata	23.7155	-103.743
Aristida divaricata	19.8623	-103.731
Aristida divaricata	23.7	-103.73
Aristida divaricata	23.9167	-103.7
Aristida divaricata	24.8789	-103.68
Aristida divaricata	25.8883	-103.618
Aristida divaricata	22.6433	-103.587
Aristida divaricata	22.3214	-103.583
Aristida divaricata	22.6876	-103.559
Aristida divaricata	24.0417	-103.542
Aristida divaricata	20.4784	-103.501
Aristida divaricata	23.9411	-103.417
Aristida divaricata	20.7809	-103.399
Aristida divaricata	24.0917	-103.392
Aristida divaricata	20.7667	-103.383
Aristida divaricata	20.6767	-103.346
Aristida divaricata	24.1747	-103.314
Aristida divaricata	20.5384	-103.296
Aristida divaricata	20.6	-103.267
Aristida divaricata	20.95	-103.183
Aristida divaricata	21.2417	-103.175
Aristida divaricata	20.58	-103.15
Aristida divaricata	20.6009	-103.149
Aristida divaricata	22.7072	-103.139
Aristida divaricata	23.5042	-103.122
Aristida divaricata	22.7289	-103.096
Aristida divaricata	22.7456	-103.087
Aristida divaricata	22.725	-103.042
Aristida divaricata	23.7269	-102.997
Aristida divaricata	20.692	-102.988
Aristida divaricata	21.7158	-102.983
Aristida divaricata	23.33	-102.95
Aristida divaricata	20.4665	-102.925
Aristida divaricata	22.9253	-102.802
Aristida divaricata	21.5225	-102.795
Aristida divaricata	21.6019	-102.77
Aristida divaricata	23.0058	-102.749
Aristida divaricata	22.1529	-102.662
Aristida divaricata	21.2667	-102.65
Aristida divaricata	29.0892	-102.639
Aristida divaricata	22.8325	-102.615
Aristida divaricata	22.75	-102.58
Aristida divaricata	22.772	-102.576
Aristida divaricata	22.8206	-102.551
Aristida divaricata	22.9683	-102.548
Aristida divaricata	22.8717	-102.538
Aristida divaricata	21.8917	-102.502
Aristida divaricata	22.64	-102.49
Aristida divaricata	28.8789	-102.476
Aristida divaricata	28.2833	-102.467
Aristida divaricata	22.1347	-102.414
Aristida divaricata	21.8336	-102.375
Aristida divaricata	22.7189	-102.324
Aristida divaricata	22.4595	-102.302
Aristida divaricata	21.8814	-102.299
Aristida divaricata	22.3853	-102.298
Aristida divaricata	21.9505	-102.291
Aristida divaricata	21.7167	-102.29
Aristida divaricata	18.64	-102.282
Aristida divaricata	22.6436	-102.281
Aristida divaricata	22.07	-102.28
Aristida divaricata	21.5486	-102.236
Aristida divaricata	21.4775	-102.23
Aristida divaricata	21.8624	-102.229
Aristida divaricata	21.8233	-102.187
Aristida divaricata	22.015	-102.15
Aristida divaricata	22.7006	-102.11
Aristida divaricata	26.63	-101.68
Aristida divaricata	22.5205	-101.68
Aristida divaricata	21.7267	-101.67
Aristida divaricata	21.635	-101.657
Aristida divaricata	21.6944	-101.656
Aristida divaricata	22.65	-101.65
Aristida divaricata	20.8183	-101.625
Aristida divaricata	21.8815	-101.616
Aristida divaricata	19.9667	-101.6
Aristida divaricata	22.28	-101.59
Aristida divaricata	22.3333	-101.587
Aristida divaricata	22.2006	-101.581
Aristida divaricata	22.26	-101.577
Aristida divaricata	22.3083	-101.572
Aristida divaricata	22.0339	-101.57
Aristida divaricata	21.845	-101.569
Aristida divaricata	21.8756	-101.569
Aristida divaricata	22.19	-101.567
Aristida divaricata	22.5772	-101.477
Aristida divaricata	24.6167	-101.45
Aristida divaricata	22.009	-101.448
Aristida divaricata	24.1256	-101.414
Aristida divaricata	21.9417	-101.392
Aristida divaricata	24.6583	-101.358
Aristida divaricata	20.8	-101.334
Aristida divaricata	21.4833	-101.28
Aristida divaricata	21.4728	-101.266
Aristida divaricata	21.0183	-101.262
Aristida divaricata	21.0458	-101.25
Aristida divaricata	21.4797	-101.214
Aristida divaricata	22.2583	-101.192
Aristida divaricata	22.0569	-101.183
Aristida divaricata	19.7167	-101.183
Aristida divaricata	19.7019	-101.18
Aristida divaricata	23.302	-101.152
Aristida divaricata	19.7017	-101.13
Aristida divaricata	19.7153	-101.13
Aristida divaricata	22.01	-101.13
Aristida divaricata	25.125	-101.125
Aristida divaricata	23.1304	-101.116
Aristida divaricata	25.3417	-101.108
Aristida divaricata	25.125	-101.108
Aristida divaricata	25.1083	-101.108
Aristida divaricata	22.085	-101.104
Aristida divaricata	23.1365	-101.085
Aristida divaricata	23.1	-101.033
Aristida divaricata	19.73	-101.03
Aristida divaricata	25.3417	-101.025
Aristida divaricata	25.0083	-101.008
Aristida divaricata	25	-101
Aristida divaricata	25.1083	-100.987
Aristida divaricata	21.206	-100.986
Aristida divaricata	22.1515	-100.976
Aristida divaricata	22.1917	-100.975
Aristida divaricata	22.1	-100.933
Aristida divaricata	21.24	-100.933
Aristida divaricata	25.325	-100.925
Aristida divaricata	21.2132	-100.916
Aristida divaricata	23.1083	-100.892
Aristida divaricata	21	-100.8
Aristida divaricata	19.9667	-100.75
Aristida divaricata	21.6669	-100.573
Aristida divaricata	24.9892	-100.546
Aristida divaricata	20.81	-100.524
Aristida divaricata	24.6553	-100.507
Aristida divaricata	20.4903	-100.487
Aristida divaricata	20.7106	-100.484
Aristida divaricata	19.8933	-100.443
Aristida divaricata	20.5137	-100.44
Aristida divaricata	20.6836	-100.372
Aristida divaricata	20.5608	-100.351
Aristida divaricata	24.5083	-100.342
Aristida divaricata	22.2083	-100.325
Aristida divaricata	24.4831	-100.306
Aristida divaricata	24.5667	-100.233
Aristida divaricata	19.9612	-100.107
Aristida divaricata	24.8378	-100.08
Aristida divaricata	24.82	-100.07
Aristida divaricata	21.8333	-100.033
Aristida divaricata	19.1667	-100
Aristida pansa	18.8667	-97.0667
Aristida pansa	18.1	-97.067
Aristida pansa	18.8497	-97.1036
Aristida pansa	17.8738	-97.343
Aristida pansa	17.717	-97.35
Aristida pansa	18.7167	-97.3833
Aristida pansa	19.4908	-97.4869
Aristida pansa	18.3474	-97.5762
Aristida pansa	23.0917	-98.725
Aristida pansa	22.8707	-98.7593
Aristida pansa	19.8386	-99.195
Aristida pansa	19.1133	-99.195
Aristida pansa	19.8489	-99.2042
Aristida pansa	17.4833	-99.453
Aristida pansa	23.3545	-99.5182
Aristida pansa	17.6429	-99.6344
Aristida pansa	19.3	-99.65
Aristida pansa	23.2917	-99.6583
Aristida pansa	23.3	-99.6647
Aristida pansa	23.4353	-99.7569
Aristida pansa	23.575	-99.7583
Aristida pansa	24.0998	-99.8175
Aristida pansa	23.3083	-99.9417
Aristida pansa	24.5947	-99.9939
Aristida pansa	24.6111	-99.9944
Aristida pansa	24.609	-100.006
Aristida pansa	24.6323	-100.007
Aristida pansa	24.6417	-100.025
Aristida pansa	24.5562	-100.026
Aristida pansa	24.0216	-100.033
Aristida pansa	24.778	-100.045
Aristida pansa	24.1106	-100.054
Aristida pansa	24.8352	-100.056
Aristida pansa	24.2	-100.07
Aristida pansa	24.6917	-100.075
Aristida pansa	24.8083	-100.075
Aristida pansa	24.5608	-100.134
Aristida pansa	25.425	-100.158
Aristida pansa	24.675	-100.158
Aristida pansa	23.6834	-100.173
Aristida pansa	24.675	-100.175
Aristida pansa	24.69	-100.186
Aristida pansa	24.5697	-100.239
Aristida pansa	24.675	-100.242
Aristida pansa	22.8679	-100.276
Aristida pansa	22.2	-100.283
Aristida pansa	24.7167	-100.283
Aristida pansa	24.7083	-100.292
Aristida pansa	24.4674	-100.323
Aristida pansa	24.8417	-100.425
Aristida pansa	22.61	-100.44
Aristida pansa	22.6235	-100.442
Aristida pansa	22.609	-100.454
Aristida pansa	22.6165	-100.482
Aristida pansa	22.6277	-100.493
Aristida pansa	23.828	-100.523
Aristida pansa	26.5417	-100.525
Aristida pansa	24.9697	-100.561
Aristida pansa	23.8047	-100.565
Aristida pansa	25.4083	-100.642
Aristida pansa	23.817	-100.649
Aristida pansa	25.0917	-100.708
Aristida pansa	25.0083	-100.708
Aristida pansa	23.8212	-100.725
Aristida pansa	25.3917	-100.742
Aristida pansa	23.8333	-100.75
Aristida pansa	25.4417	-100.808
Aristida pansa	24.6375	-100.89
Aristida pansa	25.475	-100.892
Aristida pansa	24.6167	-100.9
Aristida pansa	24.6583	-100.908
Aristida pansa	25.3417	-100.908
Aristida pansa	23.2833	-100.917
Aristida pansa	25.4583	-100.942
Aristida pansa	25.3083	-100.975
Aristida pansa	25.1087	-100.988
Aristida pansa	25.3417	-100.992
Aristida pansa	25.3417	-101.008
Aristida pansa	25.175	-101.025
Aristida pansa	23.1	-101.033
Aristida pansa	25.4428	-101.036
Aristida pansa	25.0417	-101.058
Aristida pansa	23.3898	-101.074
Aristida pansa	23.3301	-101.097
Aristida pansa	23.3167	-101.1
Aristida pansa	25.1969	-101.101
Aristida pansa	23.3315	-101.108
Aristida pansa	25.1083	-101.108
Aristida pansa	25.4417	-101.108
Aristida pansa	25.125	-101.108
Aristida pansa	25.3417	-101.108
Aristida pansa	23.1304	-101.116
Aristida pansa	24.9477	-101.15
Aristida pansa	26.2833	-101.333
Aristida pansa	26.2702	-101.348
Aristida pansa	24.3272	-101.353
Aristida pansa	26.34	-101.37
Aristida pansa	25.5167	-101.383
Aristida pansa	24.2667	-101.417
Aristida pansa	24.2953	-101.425
Aristida pansa	24.6083	-101.496
Aristida pansa	24.6416	-101.502
Aristida pansa	24.0647	-101.562
Aristida pansa	24.086	-101.608
Aristida pansa	24.63	-101.63
Aristida pansa	25.2497	-101.631
Aristida pansa	23.98	-101.66
Aristida pansa	28.3108	-101.855
Aristida pansa	23.7146	-101.877
Aristida pansa	23.71	-101.9
Aristida pansa	25.3417	-101.925
Aristida pansa	23.6243	-101.975
Aristida pansa	23	-102
Aristida pansa	22.2365	-102.108
Aristida pansa	22.2262	-102.117
Aristida pansa	26.925	-102.175
Aristida pansa	24.7833	-102.217
Aristida pansa	23.2875	-102.334
Aristida pansa	22.7542	-102.433
Aristida pansa	27.1083	-102.542
Aristida pansa	27.4167	-102.583
Aristida pansa	27.2846	-102.611
Aristida pansa	26.7639	-102.623
Aristida pansa	27.975	-102.675
Aristida pansa	27.4009	-102.765
Aristida pansa	28.7083	-102.808
Aristida pansa	23.2169	-102.884
Aristida pansa	28.0417	-102.958
Aristida pansa	26.6583	-103.008
Aristida pansa	23.4013	-103.026
Aristida pansa	23.4108	-103.028
Aristida pansa	23.55	-103.19
Aristida pansa	23.5346	-103.203
Aristida pansa	25.1	-103.217
Aristida pansa	25.1083	-103.225
Aristida pansa	23.5523	-103.242
Aristida pansa	23.81	-103.4
Aristida pansa	22.6876	-103.559
Aristida pansa	25.4639	-103.676
Aristida pansa	26.7503	-103.76
Aristida pansa	25.0478	-103.8
Aristida pansa	23.748	-103.807
Aristida pansa	25.0427	-103.907
Aristida pansa	27.875	-104.008
Aristida pansa	24.7911	-104.034
Aristida pansa	25.8667	-104.1
Aristida pansa	25.875	-104.108
Aristida pansa	24.45	-104.15
Aristida pansa	23.8328	-104.2
Aristida pansa	23.7989	-104.2
Aristida pansa	23.8483	-104.245
Aristida pansa	23.8778	-104.3
Aristida pansa	23.911	-104.32
Aristida pansa	23.8952	-104.327
Aristida pansa	23.9661	-104.352
Aristida pansa	26.2989	-104.5
Aristida pansa	28.2102	-104.509
Aristida pansa	28.17	-104.54
Aristida pansa	27.175	-104.617
Aristida pansa	24.9789	-104.75
Aristida pansa	27.5167	-104.8
Aristida pansa	27.0709	-104.824
Aristida pansa	27.02	-104.917
Aristida pansa	27.0094	-104.921
Aristida pansa	27.0289	-104.954
Aristida pansa	27.125	-105.058
Aristida pansa	29.1667	-105.083
Aristida pansa	27.775	-105.092
Aristida pansa	28.7833	-105.15
Aristida pansa	26.42	-105.389
Aristida pansa	28.63	-106
Aristida pansa	28.5	-106
Aristida pansa	28.6529	-106.07
Aristida pansa	28.63	-106.08
Aristida pansa	28.6355	-106.089
Aristida pansa	28.6083	-106.092
Aristida pansa	28.625	-106.092
Aristida pansa	30.6667	-106.117
Aristida pansa	28.7163	-106.137
Aristida pansa	28.775	-106.175
Aristida pansa	29.2583	-106.258
Aristida pansa	28.5579	-106.288
Aristida pansa	29.2731	-106.386
Aristida pansa	29.2583	-106.392
Aristida pansa	29.925	-106.425
Aristida pansa	31.375	-106.458
Aristida pansa	31.3891	-106.464
Aristida pansa	27.4445	-107.546
Aristida pansa	29.3917	-108.108
Aristida pansa	28.2889	-108.656
Aristida pansa	30.9167	-109.083
Aristida pansa	30.8667	-109.15
Aristida pansa	30.0882	-109.188
Aristida pansa	30.0333	-109.333
Aristida pansa	30.9697	-109.558
Aristida pansa	31.0544	-110.382
Aristida pansa	30.3722	-110.756
Aristida pansa	18.7483	-110.947
Aristida pansa	18.7333	-110.95
Aristida pansa	18.33	-114.76
Andropogon gerardii	28.945	-102.612
Andropogon gerardii	17.3289	-98.1214
Andropogon gerardii	19.9464	-103.71
Andropogon gerardii	17.8613	-97.3834
Andropogon gerardii	19.2961	-100.086
Andropogon gerardii	17.0553	-96.7819
Andropogon gerardii	19.9515	-103.696
Andropogon gerardii	19.7051	-101.036
Andropogon gerardii	19.5912	-101.522
Andropogon gerardii	21.0725	-103.205
Andropogon gerardii	19.2604	-99.6703
Andropogon gerardii	19.7197	-101.035
Andropogon gerardii	19.7135	-101.451
Andropogon gerardii	19.2845	-100.092
Andropogon gerardii	16.347	-95.2434
Andropogon gerardii	20.8167	-102.733
Andropogon gerardii	18.8667	-99.65
Andropogon gerardii	19.95	-103.72
Andropogon gerardii	19.9528	-99.5347
Andropogon gerardii	19.6667	-88.5833
Andropogon gerardii	18.9667	-97.7167
Andropogon gerardii	19.85	-102.267
Andropogon gerardii	19.75	-101.667
Andropogon gerardii	19.6658	-101.213
Andropogon gerardii	18.8287	-99.9479
Andropogon gerardii	19.8333	-99.9167
Andropogon gerardii	21.0692	-99.7231
Andropogon gerardii	19.2922	-99.6539
Andropogon gerardii	20.1667	-99.5667
Andropogon gerardii	19.2942	-99.4317
Andropogon gerardii	21.1712	-99.422
Andropogon gerardii	19.6694	-99.3439
Andropogon gerardii	19.6683	-99.3217
Andropogon gerardii	19.4203	-99.2178
Andropogon gerardii	17.4625	-98.6467
Andropogon gerardii	19.1592	-98.2328
Andropogon gerardii	19.5542	-98.1331
Andropogon gerardii	19.4517	-98.0831
Andropogon gerardii	22.0944	-97.7678
Andropogon gerardii	17.4361	-97.3444
Andropogon gerardii	17.3422	-96.9486
Andropogon gerardii	17.0851	-96.7482
Andropogon gerardii	18.0847	-90.8583
Andropogon gerardii	19.675	-88.5917
Andropogon gerardii	14.5847	-87.9202
Andropogon gerardii	25.9333	-107.65
Andropogon gerardii	25.8242	-107.633
Andropogon gerardii	24.625	-107.442
Andropogon gerardii	31.223	-106.523
Andropogon gerardii	31.251	-106.507
Andropogon gerardii	31.1408	-106.5
Andropogon gerardii	31.04	-106.48
Andropogon gerardii	23.9497	-106.433
Andropogon gerardii	28.5579	-106.288
Andropogon gerardii	28.5315	-106.264
Andropogon gerardii	28.6353	-106.089
Andropogon gerardii	23.8167	-105.333
Andropogon gerardii	23.8366	-105.327
Andropogon gerardii	23.8328	-105.25
Andropogon gerardii	24.2	-104.62
Andropogon gerardii	20.22	-104.47
Andropogon gerardii	20.2379	-104.454
Andropogon gerardii	23.4083	-104.275
Andropogon gerardii	23.8662	-104.261
Andropogon gerardii	23.375	-104.258
Andropogon gerardii	23.35	-104.25
Andropogon gerardii	23.3681	-104.242
Andropogon gerardii	23.5	-104.033
Andropogon gerardii	23.6497	-103.95
Andropogon gerardii	23.6203	-103.923
Andropogon gerardii	22.7033	-103.87
Andropogon gerardii	19.9578	-103.749
Andropogon gerardii	19.9645	-103.72
Andropogon gerardii	22.6833	-103.696
Andropogon gerardii	22.3039	-103.56
Andropogon gerardii	21.3523	-103.523
Andropogon gerardii	19.75	-103.5
Andropogon gerardii	21.475	-103.442
Andropogon gerardii	20.8403	-103.328
Andropogon gerardii	21.7817	-103.302
Andropogon gerardii	21.7417	-103.258
Andropogon gerardii	20.9028	-103.219
Andropogon gerardii	21.74	-103.21
Andropogon gerardii	21.7353	-103.199
Andropogon gerardii	21.7417	-103.192
Andropogon gerardii	21.7231	-103.179
Andropogon gerardii	21.25	-103.167
Andropogon gerardii	21.6695	-103.155
Andropogon gerardii	28.1917	-103.058
Andropogon gerardii	28.1833	-103.05
Andropogon gerardii	20.6568	-103.047
Andropogon gerardii	19.89	-103.04
Andropogon gerardii	19.8904	-103.021
Andropogon gerardii	19.9379	-103.012
Andropogon gerardii	19.8851	-103.011
Andropogon gerardii	19.9556	-103.008
Andropogon gerardii	19.8833	-102.983
Andropogon gerardii	21.6019	-102.77
Andropogon gerardii	28.9491	-102.586
Andropogon gerardii	19.8041	-102.283
Andropogon gerardii	19.3826	-102.222
Andropogon gerardii	19.41	-102.14
Andropogon gerardii	29.025	-102.125
Andropogon gerardii	19.6167	-101.668
Andropogon gerardii	19.5158	-101.609
Andropogon gerardii	19.6769	-101.583
Andropogon gerardii	19.5833	-101.583
Andropogon gerardii	19.6257	-101.577
Andropogon gerardii	19.61	-101.57
Andropogon gerardii	19.895	-101.428
Andropogon gerardii	19.6402	-101.411
Andropogon gerardii	19.51	-101.256
Andropogon gerardii	19.6667	-101.233
Andropogon gerardii	19.6786	-101.21
Andropogon gerardii	19.5901	-101.129
Andropogon gerardii	19.68	-101.05
Andropogon gerardii	19.66	-100.71
Andropogon gerardii	19.67	-100.69
Andropogon gerardii	19.8967	-100.687
Andropogon gerardii	19.67	-100.68
Andropogon gerardii	19	-100.267
Andropogon gerardii	19.1371	-100.224
Andropogon gerardii	19.0417	-100.211
Andropogon gerardii	19.1117	-100.117
Andropogon gerardii	19.0557	-100.045
Andropogon gerardii	19.1022	-100.028
Andropogon gerardii	19.0561	-100.008
Andropogon gerardii	19.417	-100.004
Andropogon gerardii	19.43	-100
Bothriochloa laguroides	31.8427	-110.226
Bothriochloa laguroides	27.0917	-108.758
Bothriochloa laguroides	30.78	-108.548
Bothriochloa laguroides	29.0417	-108.342
Bothriochloa laguroides	30.3417	-107.942
Bothriochloa laguroides	29.7583	-107.808
Bothriochloa laguroides	28.2636	-107.493
Bothriochloa laguroides	28.5565	-106.311
Bothriochloa laguroides	28.6841	-106.079
Bothriochloa laguroides	28.6	-105.517
Bothriochloa laguroides	27.5583	-105.058
Bothriochloa laguroides	24.02	-104.66
Bothriochloa laguroides	24.2	-104.62
Bothriochloa laguroides	25.7989	-104.6
Bothriochloa laguroides	23.9842	-104.598
Bothriochloa laguroides	23.9922	-104.586
Bothriochloa laguroides	24.0311	-104.563
Bothriochloa laguroides	24.2022	-104.487
Bothriochloa laguroides	19.7097	-104.406
Bothriochloa laguroides	19.6819	-104.403
Bothriochloa laguroides	23.5	-104.4
Bothriochloa laguroides	23.4158	-104.35
Bothriochloa laguroides	24.3778	-104.34
Bothriochloa laguroides	24.1158	-103.561
Bothriochloa laguroides	24.4733	-103.355
Bothriochloa laguroides	24.4889	-103.35
Bothriochloa laguroides	20.5667	-103.133
Bothriochloa laguroides	19.1969	-103.098
Bothriochloa laguroides	22.4153	-102.931
Bothriochloa laguroides	23.638	-102.897
Bothriochloa laguroides	22.3583	-102.792
Bothriochloa laguroides	29.17	-102.75
Bothriochloa laguroides	29.2176	-102.657
Bothriochloa laguroides	29.21	-102.65
Bothriochloa laguroides	29.2	-102.533
Bothriochloa laguroides	27.8087	-102.505
Bothriochloa laguroides	25.4083	-102.492
Bothriochloa laguroides	29.2583	-102.475
Bothriochloa laguroides	29.2283	-102.37
Bothriochloa laguroides	29.0083	-102.342
Bothriochloa laguroides	21.8814	-102.299
Bothriochloa laguroides	19.9853	-102.283
Bothriochloa laguroides	25.4159	-102.212
Bothriochloa laguroides	19.845	-102.12
Bothriochloa laguroides	19.4261	-102.061
Bothriochloa laguroides	25.35	-101.992
Bothriochloa laguroides	28.7583	-101.925
Bothriochloa laguroides	28.75	-101.917
Bothriochloa laguroides	28.175	-101.842
Bothriochloa laguroides	28.6167	-101.743
Bothriochloa laguroides	19.5317	-101.668
Bothriochloa laguroides	19.5158	-101.609
Bothriochloa laguroides	19.559	-101.58
Bothriochloa laguroides	19.55	-101.57
Bothriochloa laguroides	25.975	-101.542
Bothriochloa laguroides	27.88	-101.52
Bothriochloa laguroides	27.875	-101.508
Bothriochloa laguroides	28.2339	-101.405
Bothriochloa laguroides	26.6083	-101.358
Bothriochloa laguroides	26.3947	-101.356
Bothriochloa laguroides	26.6	-101.35
Bothriochloa laguroides	19.883	-101.344
Bothriochloa laguroides	20.4017	-101.322
Bothriochloa laguroides	19.685	-101.313
Bothriochloa laguroides	19.7944	-101.275
Bothriochloa laguroides	26.5417	-101.258
Bothriochloa laguroides	19.9028	-101.251
Bothriochloa laguroides	19.6417	-101.243
Bothriochloa laguroides	19.6583	-101.211
Bothriochloa laguroides	19.675	-101.192
Bothriochloa laguroides	23.1458	-101.15
Bothriochloa laguroides	23.1304	-101.116
Bothriochloa laguroides	25.12	-101.114
Bothriochloa laguroides	25.1083	-101.108
Bothriochloa laguroides	25.2583	-101.092
Bothriochloa laguroides	19.833	-101.05
Bothriochloa laguroides	28.2083	-101.042
Bothriochloa laguroides	19.5694	-101.035
Bothriochloa laguroides	25.3417	-101.025
Bothriochloa laguroides	19.8403	-101.021
Bothriochloa laguroides	25.23	-101.02
Bothriochloa laguroides	25.4167	-101.004
Bothriochloa laguroides	25.4336	-101
Bothriochloa laguroides	19.8983	-100.982
Bothriochloa laguroides	20.3967	-100.97
Bothriochloa laguroides	25.3333	-100.967
Bothriochloa laguroides	25.33	-100.95
Bothriochloa laguroides	29.225	-100.925
Bothriochloa laguroides	28.5083	-100.925
Bothriochloa laguroides	25.4338	-100.923
Bothriochloa laguroides	25.4401	-100.89
Bothriochloa laguroides	25.43	-100.89
Bothriochloa laguroides	25.3145	-100.89
Bothriochloa laguroides	25.31	-100.88
Bothriochloa laguroides	20.21	-100.878
Bothriochloa laguroides	25.425	-100.858
Bothriochloa laguroides	25.4453	-100.847
Bothriochloa laguroides	25.5083	-100.758
Bothriochloa laguroides	25.4583	-100.708
Bothriochloa laguroides	25.3917	-100.704
Bothriochloa laguroides	19.7917	-100.7
Bothriochloa laguroides	23.2885	-100.56
Bothriochloa laguroides	22.0708	-100.529
Bothriochloa laguroides	26.505	-100.52
Bothriochloa laguroides	19.4872	-100.491
Bothriochloa laguroides	18.8833	-100.467
Bothriochloa laguroides	18.9094	-100.446
Bothriochloa laguroides	19.8933	-100.443
Bothriochloa laguroides	25.7583	-100.425
Bothriochloa laguroides	26.425	-100.408
Bothriochloa laguroides	19.4852	-100.395
Bothriochloa laguroides	20.5286	-100.359
Bothriochloa laguroides	25.575	-100.325
Bothriochloa laguroides	25.5917	-100.325
Bothriochloa laguroides	25.6714	-100.309
Bothriochloa laguroides	20.4347	-100.293
Bothriochloa laguroides	25.3472	-100.279
Bothriochloa laguroides	24.5701	-100.239
Bothriochloa laguroides	25.4097	-100.236
Bothriochloa laguroides	24.56	-100.23
Bothriochloa laguroides	24.8378	-100.216
Bothriochloa laguroides	24.8361	-100.185
Bothriochloa laguroides	26.125	-100.175
Bothriochloa laguroides	25.3417	-100.175
Bothriochloa laguroides	19.8033	-100.175
Bothriochloa laguroides	20.5995	-100.171
Bothriochloa laguroides	24.942	-100.15
Bothriochloa laguroides	24.8583	-100.108
Bothriochloa laguroides	25.37	-100.1
Bothriochloa laguroides	20.448	-100.079
Bothriochloa laguroides	24.8417	-100.075
Bothriochloa laguroides	24.825	-100.075
Bothriochloa laguroides	20.44	-100.07
Bothriochloa laguroides	24.8333	-100.067
Bothriochloa laguroides	20.7917	-100.045
Bothriochloa laguroides	19.0433	-100.041
Bothriochloa laguroides	25.8711	-100.041
Bothriochloa laguroides	18.875	-100.018
Bothriochloa laguroides	18.87	-100.01
Bothriochloa laguroides	25.5917	-100.008
Bothriochloa laguroides	24.7704	-100.004
Bothriochloa laguroides	21.9167	-99.95
Bothriochloa laguroides	25.8583	-99.9417
Bothriochloa laguroides	19.4114	-99.9347
Bothriochloa laguroides	25.1886	-99.9258
Bothriochloa laguroides	20.6989	-99.8725
Bothriochloa laguroides	24.6917	-99.8583
Bothriochloa laguroides	24.7389	-99.8439
Bothriochloa laguroides	25.0083	-99.8083
Bothriochloa laguroides	25.685	-99.7925
Bothriochloa laguroides	25.075	-99.7917
Bothriochloa laguroides	19.3289	-99.7767
Bothriochloa laguroides	20.1458	-99.7425
Bothriochloa laguroides	23.5583	-99.6917
Bothriochloa laguroides	24.925	-99.6583
Bothriochloa laguroides	24.7917	-99.6583
Bothriochloa laguroides	21.9971	-99.644
Bothriochloa laguroides	24.525	-99.6417
Bothriochloa laguroides	25.6631	-99.6278
Bothriochloa laguroides	21.1342	-99.6253
Bothriochloa laguroides	23.6917	-99.6083
Bothriochloa laguroides	22.395	-99.605
Bothriochloa laguroides	20.0693	-99.603
Bothriochloa laguroides	20.8794	-99.5967
Bothriochloa laguroides	25.3103	-99.5958
Bothriochloa laguroides	27.425	-99.5917
Bothriochloa laguroides	24.5583	-99.5917
Bothriochloa laguroides	25.7597	-99.5478
Bothriochloa laguroides	23.1454	-99.5454
Bothriochloa laguroides	19.9969	-99.5231
Bothriochloa laguroides	26.2247	-99.4744
Bothriochloa laguroides	19.3583	-99.3583
Bothriochloa laguroides	19.63	-99.35
Bothriochloa laguroides	18.9186	-99.2342
Bothriochloa laguroides	22.4583	-99.225
Bothriochloa laguroides	19.8317	-99.2033
Bothriochloa laguroides	21.0054	-99.1901
Bothriochloa laguroides	19.404	-99.1771
Bothriochloa laguroides	19.4342	-99.1386
Bothriochloa laguroides	21.2935	-99.1319
Bothriochloa laguroides	23.5847	-99.0326
Bothriochloa laguroides	23.58	-99.01
Bothriochloa laguroides	24.0083	-99.0083
Bothriochloa laguroides	19.6667	-99
Bothriochloa laguroides	24.525	-98.975
Bothriochloa laguroides	24.575	-98.9417
Bothriochloa laguroides	19.5203	-98.8777
Bothriochloa laguroides	18.5233	-98.8317
Bothriochloa laguroides	26.3083	-98.7917
Bothriochloa laguroides	19.1717	-98.78
Bothriochloa laguroides	18.7717	-98.775
Bothriochloa laguroides	19.72	-98.75
Bothriochloa laguroides	19.7652	-98.747
Bothriochloa laguroides	20.1944	-98.6533
Bothriochloa laguroides	20.2333	-98.6272
Bothriochloa laguroides	20.1975	-98.5886
Bothriochloa laguroides	20.2142	-98.5667
Bothriochloa laguroides	19.0714	-98.5067
Bothriochloa laguroides	19.4397	-98.4981
Bothriochloa laguroides	19.0894	-98.4967
Bothriochloa laguroides	19.0928	-98.4833
Bothriochloa laguroides	19.4097	-98.4833
Bothriochloa laguroides	19.0639	-98.4736
Bothriochloa laguroides	19.3833	-98.4667
Bothriochloa laguroides	19.0786	-98.4642
Bothriochloa laguroides	17.4927	-98.3916
Bothriochloa laguroides	19.9778	-98.3
Bothriochloa laguroides	19.0606	-98.2872
Bothriochloa laguroides	19.0208	-98.2794
Bothriochloa laguroides	18.9979	-98.2528
Bothriochloa laguroides	18.9871	-98.2208
Bothriochloa laguroides	20.283	-98.2
Bothriochloa laguroides	19.0433	-98.1972
Bothriochloa laguroides	19.0347	-98.1847
Bothriochloa laguroides	19.0167	-98.1833
Bothriochloa laguroides	19.3325	-98.1761
Bothriochloa laguroides	19.3525	-98.1567
Bothriochloa laguroides	18.9333	-98.15
Bothriochloa laguroides	19.4703	-98.1467
Bothriochloa laguroides	19.3081	-98.1433
Bothriochloa laguroides	19.4008	-98.1347
Bothriochloa laguroides	19.025	-98.0767
Bothriochloa laguroides	19.3864	-98.0656
Bothriochloa laguroides	19.525	-98.0083
Bothriochloa laguroides	19.5167	-98
Bothriochloa laguroides	18.917	-97.917
Bothriochloa laguroides	25.675	-97.8083
Bothriochloa laguroides	18.97	-97.8
Bothriochloa laguroides	25.8417	-97.7417
Bothriochloa laguroides	18.15	-97.5333
Bothriochloa laguroides	25.4583	-97.525
Bothriochloa laguroides	20.895	-97.4455
Bothriochloa laguroides	18.4125	-97.4306
Bothriochloa laguroides	19.7583	-97.2583
Bothriochloa laguroides	18.8139	-97.2583
Bothriochloa laguroides	19.7658	-97.2225
Bothriochloa laguroides	19.8083	-97.2222
Bothriochloa laguroides	19.375	-97.1917
Bothriochloa laguroides	18.2286	-97.1708
Bothriochloa laguroides	19.675	-97.125
Bothriochloa laguroides	18.2583	-97.1083
Bothriochloa laguroides	18.6306	-97.1056
Bothriochloa laguroides	18.71	-97.1049
Bothriochloa laguroides	18.25	-97.1
Bothriochloa laguroides	18.7417	-97.0917
Bothriochloa laguroides	19.7408	-97.042
Bothriochloa laguroides	19.5583	-97.0167
Bothriochloa laguroides	19.4014	-96.985
Bothriochloa laguroides	19.1806	-96.9633
Bothriochloa laguroides	16.5552	-96.9605
Bothriochloa laguroides	19.5972	-96.925
Bothriochloa laguroides	19.5381	-96.9092
Bothriochloa laguroides	19.6111	-96.8875
Bothriochloa laguroides	19.7069	-96.8722
Bothriochloa laguroides	19.5097	-96.8694
Bothriochloa laguroides	19.2116	-96.8507
Bothriochloa laguroides	19.535	-96.825
Bothriochloa laguroides	19.6536	-96.7892
Bothriochloa laguroides	19.7136	-96.7533
Bothriochloa laguroides	19.6708	-96.7458
Bothriochloa laguroides	17.0678	-96.72
Bothriochloa laguroides	19.3586	-96.7028
Bothriochloa laguroides	19.4208	-96.6792
Bothriochloa laguroides	19.8514	-96.6406
Bothriochloa laguroides	17.33	-96.45
Bothriochloa laguroides	16.8343	-93.0979
Bothriochloa laguroides	17.2339	-93.0047
Bothriochloa laguroides	16.8028	-92.9044
Bothriochloa laguroides	17.1	-92.87
Bothriochloa laguroides	17.0351	-92.8544
Bothriochloa laguroides	16.7061	-92.8361
Bothriochloa laguroides	16.99	-92.82
Bothriochloa laguroides	16.7381	-92.7929
Bothriochloa laguroides	16.7286	-92.7272
Bothriochloa laguroides	16.72	-92.72
Bothriochloa laguroides	16.75	-92.7
Bothriochloa laguroides	16.7378	-92.6889
Bothriochloa laguroides	16.73	-92.68
Bothriochloa laguroides	16.7367	-92.6383
Bothriochloa laguroides	16.6194	-92.6189
Bothriochloa laguroides	16.7514	-92.6158
Bothriochloa laguroides	16.7676	-92.559
Bothriochloa laguroides	16.76	-92.55
Bothriochloa laguroides	16.58	-92.51
Bothriochloa laguroides	16.8172	-92.5072
Bothriochloa laguroides	16.81	-92.5
Bothriochloa laguroides	16.57	-92.5
Bothriochloa laguroides	16.7883	-92.4756
Bothriochloa laguroides	16.78	-92.47
Bothriochloa laguroides	16.7076	-92.4684
Bothriochloa laguroides	16.7	-92.46
Bothriochloa laguroides	16.87	-92.46
Bothriochloa laguroides	16.5272	-92.4347
Bothriochloa laguroides	16.7436	-92.3842
Bothriochloa laguroides	16.7139	-92.3831
Bothriochloa laguroides	16.365	-92.365
Bothriochloa laguroides	16.8253	-92.2667
Bothriochloa laguroides	17.68	-92.1894
Bothriochloa laguroides	16.2511	-92.1342
Bothriochloa laguroides	16.07	-92.03
Bothriochloa laguroides	16.4285	-91.8573
Bothriochloa laguroides	16.42	-91.85
Bothriochloa laguroides	15.2753	-91.6878
Bothriochloa laguroides	14.6183	-90.62
Bothriochloa laguroides	14.5986	-90.5031
Bothriochloa laguroides	14.475	-87.6528
Bothriochloa laguroides	13.9461	-87.2472
Bothriochloa laguroides	14.0494	-87.2111
Bothriochloa laguroides	14.1156	-87.1947
Bothriochloa laguroides	14.085	-87.1669
Bothriochloa laguroides	14.1401	-87.1549
Bothriochloa laguroides	14.0694	-87.1297
Bothriochloa laguroides	14.1133	-87.1139
Bothriochloa laguroides	14.2	-87.1
Bothriochloa laguroides	14.0253	-87.0753
Bothriochloa laguroides	14.1581	-87.0464
Bothriochloa laguroides	13.5064	-86.7931
Bothriochloa laguroides	15.0225	-86.6596
Bothriochloa laguroides	15.05	-86.5833
Bouteloua chondrosioides	17.9257	-97.4374
Bouteloua chondrosioides	22.5276	-101.483
Bouteloua chondrosioides	21.9287	-101.916
Bouteloua chondrosioides	21.9264	-101.051
Bouteloua chondrosioides	22.3007	-100.608
Bouteloua chondrosioides	22.0881	-101.262
Bouteloua chondrosioides	21.9337	-101.929
Bouteloua chondrosioides	21.9202	-101.896
Bouteloua chondrosioides	21.9381	-101.904
Bouteloua chondrosioides	22.1468	-101.044
Bouteloua chondrosioides	19.673	-101.122
Bouteloua chondrosioides	21.8153	-101.825
Bouteloua chondrosioides	21.6667	-102.225
Bouteloua chondrosioides	29.7589	-107.522
Bouteloua chondrosioides	16.9999	-96.4759
Bouteloua chondrosioides	30.7639	-109.808
Bouteloua chondrosioides	21.9797	-102.196
Bouteloua chondrosioides	31.1278	-110.15
Bouteloua chondrosioides	16.5831	-94.9363
Bouteloua chondrosioides	31.175	-110.728
Bouteloua chondrosioides	30.9235	-109.81
Bouteloua chondrosioides	28.6306	-106.074
Bouteloua chondrosioides	21.18	-102.469
Bouteloua chondrosioides	24.3983	-104.365
Bouteloua chondrosioides	16.7533	-93.1283
Bouteloua chondrosioides	22.3064	-102.961
Bouteloua chondrosioides	21.2325	-101.791
Bouteloua chondrosioides	30.4627	-108.933
Bouteloua chondrosioides	28.644	-106.072
Bouteloua chondrosioides	26.1992	-105.716
Bouteloua chondrosioides	17.8085	-97.5073
Bouteloua chondrosioides	22.2566	-104.519
Bouteloua chondrosioides	22.6349	-103.897
Bouteloua chondrosioides	23.8116	-104.459
Bouteloua chondrosioides	16.9311	-94.7075
Bouteloua chondrosioides	21.4661	-102.218
Bouteloua chondrosioides	21.0003	-101.474
Bouteloua chondrosioides	30.6579	-108.811
Bouteloua chondrosioides	21.1249	-101.681
Bouteloua chondrosioides	22.1074	-102.533
Bouteloua chondrosioides	21.6657	-102.294
Bouteloua chondrosioides	21.8682	-101.585
Bouteloua chondrosioides	25.5527	-103.411
Bouteloua chondrosioides	28.6589	-106.322
Bouteloua chondrosioides	23.7693	-104.482
Bouteloua chondrosioides	24.0543	-104.641
Bouteloua chondrosioides	24.8286	-103.772
Bouteloua chondrosioides	30.7848	-110.866
Bouteloua chondrosioides	23.9108	-104.669
Bouteloua chondrosioides	29.3208	-109.217
Bouteloua chondrosioides	28.6742	-106.074
Bouteloua chondrosioides	17.2261	-97.7179
Bouteloua chondrosioides	28.8824	-106.413
Bouteloua chondrosioides	17	-96.55
Bouteloua chondrosioides	23.9298	-104.944
Bouteloua chondrosioides	28.5	-106.28
Bouteloua chondrosioides	17.0333	-96.7333
Bouteloua chondrosioides	16.9167	-96
Bouteloua chondrosioides	21.85	-102.58
Bouteloua chondrosioides	29.17	-107.39
Bouteloua chondrosioides	21.95	-103
Bouteloua chondrosioides	22.15	-100.983
Bouteloua chondrosioides	28.5	-106
Bouteloua chondrosioides	26.66	-105.54
Bouteloua chondrosioides	31	-110.32
Bouteloua chondrosioides	16.75	-93.17
Bouteloua chondrosioides	26.9167	-105.83
Bouteloua chondrosioides	19.0581	-98.1583
Bouteloua chondrosioides	26.95	-105.65
Bouteloua chondrosioides	26.9167	-105.62
Bouteloua chondrosioides	21.8833	-102
Bouteloua chondrosioides	23.838	-104.196
Bouteloua chondrosioides	30.6	-108.783
Bouteloua chondrosioides	30.9053	-110.617
Bouteloua chondrosioides	24.0333	-104.667
Bouteloua chondrosioides	25.4871	-104.882
Bouteloua chondrosioides	18.3333	-97.4833
Bouteloua chondrosioides	28.85	-106.333
Bouteloua chondrosioides	19.3833	-99.25
Bouteloua chondrosioides	23.8957	-104.326
Bouteloua chondrosioides	28.6	-105.883
Bouteloua chondrosioides	16.67	-93.75
Bouteloua chondrosioides	22.6	-103.867
Bouteloua chondrosioides	20.9333	-102.42
Bouteloua chondrosioides	29.85	-107.38
Bouteloua chondrosioides	19.9333	-100
Bouteloua chondrosioides	21.39	-101.967
Bouteloua chondrosioides	24.9691	-104.478
Bouteloua chondrosioides	26.92	-105.767
Bouteloua chondrosioides	21.23	-101.78
Bouteloua chondrosioides	16.1667	-95.2
Bouteloua chondrosioides	21.13	-101.667
Bouteloua chondrosioides	22.15	-102.45
Bouteloua chondrosioides	21.0054	-101.526
Bouteloua chondrosioides	21.01	-103.18
Bouteloua chondrosioides	26.83	-105.61
Bouteloua chondrosioides	23.4717	-102.699
Bouteloua chondrosioides	16.97	-94.98
Bouteloua chondrosioides	30.7833	-110.883
Bouteloua chondrosioides	28.68	-106
Bouteloua chondrosioides	17.0333	-96.7
Bouteloua chondrosioides	23.9201	-104.353
Bouteloua chondrosioides	16.045	-92.0508
Bouteloua chondrosioides	16.63	-93.78
Bouteloua chondrosioides	16.75	-93.11
Bouteloua chondrosioides	31.1525	-110.598
Bouteloua chondrosioides	19.6339	-101.263
Bouteloua chondrosioides	19.68	-101.185
Bouteloua chondrosioides	17.33	-97.83
Bouteloua chondrosioides	19.6708	-101.224
Bouteloua chondrosioides	19.6925	-101.143
Bouteloua chondrosioides	16.69	-95.33
Bouteloua chondrosioides	21.93	-103.09
Bouteloua chondrosioides	16.18	-95.19
Bouteloua chondrosioides	28.86	-106.34
Bouteloua chondrosioides	21.4458	-101.827
Bouteloua chondrosioides	17.9172	-97.4183
Bouteloua curtipendula	22.8332	-102.548
Bouteloua curtipendula	22.2889	-100.262
Bouteloua curtipendula	23.5769	-104.026
Bouteloua curtipendula	19.3336	-98.9822
Bouteloua curtipendula	29.1538	-110.961
Bouteloua curtipendula	20.5222	-100.387
Bouteloua curtipendula	24.7952	-104.046
Bouteloua curtipendula	19.0599	-98.5075
Bouteloua curtipendula	27.3835	-109.791
Bouteloua curtipendula	20.2219	-98.6321
Bouteloua curtipendula	19.3463	-99.0902
Bouteloua curtipendula	25.3542	-100.368
Bouteloua curtipendula	28.5979	-106.052
Bouteloua curtipendula	25.3347	-100.993
Bouteloua curtipendula	19.5894	-99.058
Bouteloua curtipendula	19.3209	-98.966
Bouteloua curtipendula	24.0239	-104.697
Bouteloua curtipendula	29.0523	-111.006
Bouteloua curtipendula	31.3778	-108.962
Bouteloua curtipendula	24.2999	-99.8879
Bouteloua curtipendula	22.7746	-101.756
Bouteloua curtipendula	25.3136	-104.146
Bouteloua curtipendula	23.5061	-101.044
Bouteloua curtipendula	24.1965	-100.942
Bouteloua curtipendula	25.8677	-104.249
Bouteloua curtipendula	22.101	-100.626
Bouteloua curtipendula	23.7373	-101.184
Bouteloua curtipendula	22.2345	-100.397
Bouteloua curtipendula	25.3431	-104.153
Bouteloua curtipendula	21.9214	-101.897
Bouteloua curtipendula	22.0987	-100.535
Bouteloua curtipendula	21.9631	-101.027
Bouteloua curtipendula	22.0926	-100.652
Bouteloua curtipendula	21.8578	-100.886
Bouteloua curtipendula	23.507	-100.959
Bouteloua curtipendula	25.2808	-104.142
Bouteloua curtipendula	21.9415	-101.901
Bouteloua curtipendula	22.9288	-100.459
Bouteloua curtipendula	20.2991	-99.9901
Bouteloua curtipendula	23.1717	-100.493
Bouteloua curtipendula	30.4011	-110.717
Bouteloua curtipendula	23.4371	-101.202
Bouteloua curtipendula	20.3266	-99.9225
Bouteloua curtipendula	30.3726	-110.628
Bouteloua curtipendula	21.2689	-100.51
Bouteloua curtipendula	22.7606	-101.348
Bouteloua curtipendula	22.3037	-101.155
Bouteloua curtipendula	22.491	-99.8073
Bouteloua curtipendula	22.6954	-100.403
Bouteloua curtipendula	30.6348	-110.256
Bouteloua curtipendula	21.5946	-100.737
Bouteloua curtipendula	21.9337	-101.929
Bouteloua curtipendula	22.5968	-101.136
Bouteloua curtipendula	22.7069	-100.396
Bouteloua curtipendula	23.3248	-101.857
Bouteloua curtipendula	24.9018	-104.823
Bouteloua curtipendula	21.5252	-100.474
Bouteloua curtipendula	22.6891	-100.248
Bouteloua curtipendula	23.6985	-100.901
Bouteloua curtipendula	19.32	-98.89
Bouteloua curtipendula	17.1175	-96.6293
Bouteloua curtipendula	23.8136	-100.567
Bouteloua curtipendula	21.441	-102.589
Bouteloua curtipendula	28.8483	-102.59
Bouteloua curtipendula	28.5111	-107.395
Bouteloua curtipendula	23.9306	-104.015
Bouteloua curtipendula	23.9141	-104.028
Bouteloua curtipendula	21.0929	-100.159
Bouteloua curtipendula	25.2498	-101.055
Bouteloua curtipendula	29.8543	-110.402
Bouteloua curtipendula	21.9133	-102.265
Bouteloua curtipendula	24.6828	-100.172
Bouteloua curtipendula	29.1189	-111.063
Bouteloua curtipendula	24.9334	-98.8084
Bouteloua curtipendula	24.7355	-103.849
Bouteloua curtipendula	25.503	-100.958
Bouteloua curtipendula	31.3333	-109.26
Bouteloua curtipendula	25.625	-100.825
Bouteloua curtipendula	27.8769	-101.514
Bouteloua curtipendula	28.42	-100.8
Bouteloua curtipendula	24.3483	-101.394
Bouteloua curtipendula	22.6814	-103.689
Bouteloua curtipendula	25.6064	-100.801
Bouteloua curtipendula	21.6667	-102.225
Bouteloua curtipendula	25.7	-103.95
Bouteloua curtipendula	27.4325	-103.555
Bouteloua curtipendula	29.1583	-103.717
Bouteloua curtipendula	28.4167	-101.783
Bouteloua curtipendula	18.2167	-97.25
Bouteloua curtipendula	25.3794	-100.919
Bouteloua curtipendula	28.3108	-101.855
Bouteloua curtipendula	29.1583	-102.583
Bouteloua curtipendula	26.8542	-101.352
Bouteloua curtipendula	27.6	-103.858
Bouteloua curtipendula	28.1511	-101.753
Bouteloua curtipendula	24.5833	-99.2167
Bouteloua curtipendula	23.2667	-97.9667
Bouteloua curtipendula	28.85	-106.217
Bouteloua curtipendula	23.75	-101.833
Bouteloua curtipendula	26.9133	-108.917
Bouteloua curtipendula	17.2261	-97.7197
Bouteloua curtipendula	28.5781	-102.435
Bouteloua curtipendula	26.34	-101.37
Bouteloua curtipendula	28.9	-105.733
Bouteloua curtipendula	17.79	-94.1
Bouteloua curtipendula	16.307	-96.469
Bouteloua curtipendula	16.408	-96.257
Bouteloua curtipendula	17.3172	-96.5532
Bouteloua curtipendula	30.2223	-110.464
Bouteloua curtipendula	21.087	-100.186
Bouteloua curtipendula	28.6602	-106.051
Bouteloua curtipendula	29.7988	-109.844
Bouteloua curtipendula	28.7312	-102.51
Bouteloua curtipendula	31.1364	-108.374
Bouteloua curtipendula	21.1453	-100.139
Bouteloua curtipendula	30.8	-115.35
Bouteloua curtipendula	21.0551	-89.2611
Bouteloua curtipendula	27.0449	-101.865
Bouteloua curtipendula	28.516	-113.636
Bouteloua curtipendula	31.35	-115.45
Bouteloua curtipendula	28.5101	-113.569
Bouteloua curtipendula	26.8833	-112.417
Bouteloua curtipendula	31.0667	-115.388
Bouteloua curtipendula	26.8806	-112.343
Bouteloua curtipendula	32.184	-115.942
Bouteloua curtipendula	32.265	-115.882
Bouteloua curtipendula	32.1445	-115.933
Bouteloua curtipendula	31.6333	-115.633
Bouteloua curtipendula	24.1107	-110.11
Bouteloua curtipendula	31.7	-115.933
Bouteloua curtipendula	32.3292	-116.183
Bouteloua curtipendula	31.5	-115.783
Bouteloua curtipendula	31.6417	-115.996
Bouteloua curtipendula	31.3	-106.5
Bouteloua curtipendula	30.8583	-115.517
Bouteloua curtipendula	31.0521	-115.592
Bouteloua curtipendula	21.1212	-100.145
Bouteloua curtipendula	31.0981	-115.622
Bouteloua curtipendula	20.85	-99.71
Bouteloua curtipendula	28.4657	-101.73
Bouteloua curtipendula	21.8459	-103.995
Bouteloua curtipendula	19.471	-99.2702
Bouteloua curtipendula	24.8871	-99.6556
Bouteloua curtipendula	30.2854	-109.56
Bouteloua curtipendula	26.9718	-102.129
Bouteloua curtipendula	27.1527	-102.237
Bouteloua curtipendula	24.638	-101.496
Bouteloua curtipendula	30.8889	-108.192
Bouteloua curtipendula	29.3617	-106.51
Bouteloua curtipendula	22.2067	-100.767
Bouteloua curtipendula	31.3531	-106.552
Bouteloua curtipendula	21.1038	-100.163
Bouteloua curtipendula	25.2487	-100.957
Bouteloua curtipendula	25.5786	-101.075
Bouteloua curtipendula	24.0906	-109.996
Bouteloua curtipendula	27.0039	-105.664
Bouteloua curtipendula	24.3912	-104.111
Bouteloua curtipendula	19.1958	-100.119
Bouteloua curtipendula	19.5319	-99.2026
Bouteloua curtipendula	17.8657	-97.3846
Bouteloua curtipendula	30.4522	-108.948
Bouteloua curtipendula	20.9948	-99.1926
Bouteloua curtipendula	19.3084	-99.2195
Bouteloua curtipendula	24.8063	-107.376
Bouteloua curtipendula	19.7124	-98.8497
Bouteloua curtipendula	19.6094	-99.0692
Bouteloua curtipendula	28.648	-101.908
Bouteloua curtipendula	19.7312	-99.2392
Bouteloua curtipendula	19.3227	-99.2078
Bouteloua curtipendula	25.3588	-102.187
Bouteloua curtipendula	19.3608	-99.3486
Bouteloua curtipendula	20.3123	-100.623
Bouteloua curtipendula	17.1464	-99.9097
Bouteloua curtipendula	22.7271	-98.7577
Bouteloua curtipendula	23.8173	-102.929
Bouteloua curtipendula	28.4193	-100.835
Bouteloua curtipendula	23.1743	-99.6352
Bouteloua curtipendula	30.655	-108.806
Bouteloua curtipendula	30.7966	-109.211
Bouteloua curtipendula	21.2178	-101.794
Bouteloua curtipendula	25.3983	-101.014
Bouteloua curtipendula	19.3059	-97.4541
Bouteloua curtipendula	30.643	-108.837
Bouteloua curtipendula	27.2769	-104.335
Bouteloua curtipendula	30.4564	-108.914
Bouteloua curtipendula	19.4872	-99.1157
Bouteloua curtipendula	30.6643	-108.816
Bouteloua curtipendula	19.7024	-103.448
Bouteloua curtipendula	21.1881	-101.682
Bouteloua curtipendula	23.9192	-99.006
Bouteloua curtipendula	25.1221	-100.32
Bouteloua curtipendula	24.5832	-98.9362
Bouteloua curtipendula	25.4257	-100.887
Bouteloua curtipendula	24.7322	-99.0978
Bouteloua curtipendula	22.0041	-99.4329
Bouteloua curtipendula	20.4365	-100.62
Bouteloua curtipendula	20.4935	-100.951
Bouteloua curtipendula	22.7481	-98.7365
Bouteloua curtipendula	23.2954	-98.9593
Bouteloua curtipendula	19.3461	-99.2005
Bouteloua curtipendula	26.9706	-102.062
Bouteloua curtipendula	19.7113	-99.2177
Bouteloua curtipendula	23.7247	-98.8325
Bouteloua curtipendula	19.4389	-100.603
Bouteloua curtipendula	26.9059	-101.43
Bouteloua curtipendula	22.0827	-102.27
Bouteloua curtipendula	19.3794	-99.2041
Bouteloua curtipendula	30.782	-109.207
Bouteloua curtipendula	25.1221	-100.347
Bouteloua curtipendula	26.43	-100.199
Bouteloua curtipendula	30.4794	-109.709
Bouteloua curtipendula	28.213	-101.004
Bouteloua curtipendula	19.6225	-99.0839
Bouteloua curtipendula	22.9289	-98.0631
Bouteloua curtipendula	23.8121	-98.2068
Bouteloua curtipendula	30.6609	-108.826
Bouteloua curtipendula	24.5173	-99.4917
Bouteloua curtipendula	24.7077	-103.865
Bouteloua curtipendula	23.7963	-104.472
Bouteloua curtipendula	21.9866	-98.868
Bouteloua curtipendula	25.4025	-101.004
Bouteloua curtipendula	25.4219	-101.238
Bouteloua curtipendula	24.8336	-100.079
Bouteloua curtipendula	29.1203	-100.723
Bouteloua curtipendula	21.3985	-98.931
Bouteloua curtipendula	21.4649	-102.216
Bouteloua curtipendula	25.4273	-101.035
Bouteloua curtipendula	23.8933	-98.2107
Bouteloua curtipendula	27.881	-101.554
Bouteloua curtipendula	19.2668	-99.1208
Bouteloua curtipendula	26.9725	-105.253
Bouteloua curtipendula	25.4355	-100.842
Bouteloua curtipendula	23.1295	-101.105
Bouteloua curtipendula	24.35	-99.11
Bouteloua curtipendula	25.5574	-97.9013
Bouteloua curtipendula	21.0495	-101.89
Bouteloua curtipendula	30.4261	-108.928
Bouteloua curtipendula	17.3373	-99.5126
Bouteloua curtipendula	19.3998	-99.1915
Bouteloua curtipendula	24.8139	-100.077
Bouteloua curtipendula	25.5386	-100.316
Bouteloua curtipendula	26.9846	-108.925
Bouteloua curtipendula	29.8475	-106.83
Bouteloua curtipendula	24.3565	-98.408
Bouteloua curtipendula	27.0151	-104.896
Bouteloua curtipendula	22.1769	-98.2516
Bouteloua curtipendula	23.4425	-102.914
Bouteloua curtipendula	23.7518	-99.3193
Bouteloua curtipendula	27.9	-101.417
Bouteloua curtipendula	20.6872	-99.8051
Bouteloua curtipendula	20.5771	-99.9149
Bouteloua curtipendula	21.9732	-102.197
Bouteloua curtipendula	28.6742	-106.074
Bouteloua curtipendula	19.38	-99.24
Bouteloua curtipendula	25	-103
Bouteloua curtipendula	20.7795	-103.4
Bouteloua curtipendula	25.67	-100.75
Bouteloua curtipendula	27.4542	-107.544
Bouteloua curtipendula	28.73	-102.52
Bouteloua curtipendula	23.7	-99.75
Bouteloua curtipendula	18.46	-97.39
Bouteloua curtipendula	28.5875	-106.109
Bouteloua curtipendula	29.1078	-110.182
Bouteloua curtipendula	21.9109	-102.397
Bouteloua curtipendula	21.1062	-99.7174
Bouteloua curtipendula	21.8196	-102.257
Bouteloua curtipendula	21.1014	-100.173
Bouteloua curtipendula	29.0892	-110.961
Bouteloua curtipendula	21.0567	-104.771
Bouteloua curtipendula	25.6758	-100.345
Bouteloua curtipendula	25.6474	-100.454
Bouteloua curtipendula	22.0667	-100.283
Bouteloua curtipendula	23.9833	-103.083
Bouteloua curtipendula	22.7	-103.717
Bouteloua curtipendula	22.15	-102.85
Bouteloua curtipendula	21.55	-103.067
Bouteloua curtipendula	22.65	-102.95
Bouteloua curtipendula	23.1833	-102.95
Bouteloua curtipendula	22.65	-102.733
Bouteloua curtipendula	22.45	-101.167
Bouteloua curtipendula	22.6333	-100.5
Bouteloua curtipendula	23.6833	-103.767
Bouteloua curtipendula	22.6833	-100.483
Bouteloua curtipendula	24.25	-102.767
Bouteloua curtipendula	23.2833	-102.35
Bouteloua curtipendula	22.4667	-101.217
Bouteloua curtipendula	23.0333	-101.75
Bouteloua curtipendula	23.8667	-103.667
Bouteloua curtipendula	22.6333	-102.45
Bouteloua curtipendula	22.45	-101.617
Bouteloua curtipendula	22.7	-103.617
Bouteloua curtipendula	22.3833	-100.783
Bouteloua curtipendula	22.55	-102.45
Bouteloua curtipendula	22.0333	-101.217
Bouteloua curtipendula	22.3333	-103.3
Bouteloua curtipendula	22.4667	-103.117
Bouteloua curtipendula	23.8	-103.2
Bouteloua curtipendula	22.4167	-102.867
Bouteloua curtipendula	22.9833	-103.217
Bouteloua curtipendula	23.3833	-102.45
Bouteloua curtipendula	22.1	-102.85
Bouteloua curtipendula	22.6833	-101.117
Bouteloua curtipendula	22.8333	-103.417
Bouteloua curtipendula	22.8167	-102.6
Bouteloua curtipendula	22.7833	-102.65
Bouteloua curtipendula	24.1	-103
Bouteloua curtipendula	29.85	-107.38
Bouteloua curtipendula	16.7667	-93.23
Bouteloua curtipendula	23.9522	-104.35
Bouteloua curtipendula	23.1	-101.033
Bouteloua curtipendula	31	-110.32
Bouteloua curtipendula	20.05	-99.35
Bouteloua curtipendula	30.0236	-111.123
Bouteloua curtipendula	21.29	-101.85
Bouteloua curtipendula	28.88	-105.77
Bouteloua curtipendula	19.0167	-97.22
Bouteloua curtipendula	18.14	-97.05
Bouteloua curtipendula	19.3833	-99.1833
Bouteloua curtipendula	24.82	-100.067
Bouteloua curtipendula	19.0833	-98.2
Bouteloua curtipendula	28.4167	-100.817
Bouteloua curtipendula	19.4667	-98.8667
Bouteloua curtipendula	23.74	-98.72
Bouteloua curtipendula	27.53	-105.167
Bouteloua curtipendula	22.12	-100.67
Bouteloua curtipendula	18.0228	-97.9075
Bouteloua curtipendula	21.8833	-102
Bouteloua curtipendula	24.1	-98.73
Bouteloua curtipendula	22.15	-100.983
Bouteloua curtipendula	25.8833	-100.417
Bouteloua curtipendula	23.02	-98.05
Bouteloua curtipendula	20.7732	-99.69
Bouteloua curtipendula	23.2833	-100.917
Bouteloua curtipendula	20.65	-99.2333
Bouteloua curtipendula	17.0333	-96.7333
Bouteloua curtipendula	22.61	-100.44
Bouteloua curtipendula	28.77	-106.18
Bouteloua curtipendula	28.45	-107.433
Bouteloua curtipendula	29.5343	-104.794
Bouteloua curtipendula	18.4	-97.35
Bouteloua curtipendula	20.6	-100.383
Bouteloua curtipendula	23.72	-98.78
Bouteloua curtipendula	19.3	-99.25
Bouteloua curtipendula	19.4786	-99.0958
Bouteloua curtipendula	25.6667	-100.317
Bouteloua curtipendula	20.3833	-100
Bouteloua curtipendula	19.3833	-99.25
Bouteloua curtipendula	23.2	-99.63
Bouteloua curtipendula	21.67	-100.72
Bouteloua curtipendula	25.4167	-101
Bouteloua curtipendula	31.15	-110.95
Bouteloua curtipendula	23.62	-99.7833
Bouteloua curtipendula	31.3	-109
Bouteloua curtipendula	17.07	-92.85
Bouteloua curtipendula	27.1013	-107.66
Bouteloua curtipendula	22	-99.6667
Bouteloua curtipendula	17.95	-97.8667
Bouteloua curtipendula	30.1167	-108.317
Bouteloua curtipendula	17.8	-96.9667
Bouteloua curtipendula	19.9986	-102.764
Bouteloua curtipendula	24.0505	-99.4744
Bouteloua curtipendula	27.5	-101.24
Bouteloua curtipendula	20.7667	-103.383
Bouteloua curtipendula	20.1667	-98.65
Bouteloua curtipendula	28.72	-102.9
Bouteloua curtipendula	25.6	-101
Bouteloua curtipendula	28.6	-105.883
Bouteloua curtipendula	24.6333	-101.417
Bouteloua curtipendula	26.9	-101.417
Bouteloua curtipendula	22	-101.13
Bouteloua curtipendula	24.6833	-101.783
Bouteloua curtipendula	20.7331	-103.32
Bouteloua curtipendula	23.73	-99.14
Bouteloua curtipendula	19.0494	-99.3175
Bouteloua curtipendula	19.43	-98.4333
Bouteloua curtipendula	17.75	-96.95
Bouteloua curtipendula	24.11	-104.69
Bouteloua curtipendula	29.4392	-109.589
Bouteloua curtipendula	30.6689	-108.958
Bouteloua curtipendula	21.05	-101.82
Bouteloua curtipendula	29.103	-102.652
Bouteloua curtipendula	21.6833	-103.783
Bouteloua curtipendula	30.0342	-109.091
Bouteloua curtipendula	25.2	-101.1
Bouteloua curtipendula	20.95	-103.25
Bouteloua curtipendula	28.5	-106
Bouteloua curtipendula	25.5	-100.83
Bouteloua curtipendula	18.45	-97.3833
Bouteloua curtipendula	31.25	-110
Bouteloua curtipendula	25.5667	-104
Bouteloua curtipendula	26.1642	-105.05
Bouteloua curtipendula	22.18	-98.28
Bouteloua curtipendula	28.93	-110.95
Bouteloua curtipendula	22.7833	-102.583
Bouteloua curtipendula	31.2578	-109.987
Bouteloua curtipendula	22.57	-99.37
Bouteloua curtipendula	19.2039	-102.05
Bouteloua curtipendula	22.5	-100.433
Bouteloua curtipendula	31.3333	-109.083
Bouteloua curtipendula	24.55	-99.65
Bouteloua curtipendula	23.5833	-103.03
Bouteloua curtipendula	18.8356	-97.4633
Bouteloua curtipendula	19.0667	-96.4667
Bouteloua curtipendula	27.8765	-107.947
Bouteloua curtipendula	23.6333	-99.27
Bouteloua curtipendula	23.72	-104.667
Bouteloua curtipendula	24.75	-99.98
Bouteloua curtipendula	21.92	-99.77
Bouteloua curtipendula	30.44	-107.9
Bouteloua curtipendula	23.37	-99.42
Bouteloua curtipendula	27.9261	-107.99
Bouteloua curtipendula	22.6155	-100.475
Bouteloua curtipendula	22.8	-99
Bouteloua curtipendula	22.79	-98.74
Bouteloua curtipendula	22.4502	-101.785
Bouteloua curtipendula	22.6778	-100.231
Bouteloua curtipendula	22.3798	-102.725
Bouteloua curtipendula	19.95	-99.35
Bouteloua curtipendula	18.8667	-97.4
Bouteloua curtipendula	24.0333	-104.667
Bouteloua curtipendula	20.1167	-98.7333
Bouteloua curtipendula	18.8833	-100.733
Bouteloua curtipendula	20.4833	-99.2333
Bouteloua curtipendula	17.86	-97.81
Bouteloua curtipendula	21.92	-100
Bouteloua curtipendula	19.0057	-97.8324
Bouteloua curtipendula	17.5253	-97.4444
Bouteloua curtipendula	18.1351	-97.321
Bouteloua curtipendula	30.8361	-108.465
Bouteloua curtipendula	18.1228	-101.038
Bouteloua curtipendula	25.25	-102.3
Bouteloua curtipendula	24.61	-99.88
Bouteloua curtipendula	18.84	-99.67
Bouteloua curtipendula	24.62	-99.81
Bouteloua curtipendula	22.1667	-100.833
Bouteloua curtipendula	17.6178	-97.6411
Bouteloua curtipendula	28.5954	-105.945
Bouteloua curtipendula	21.8667	-100.75
Bouteloua curtipendula	21.7158	-102.983
Bouteloua curtipendula	16.07	-92.03
Bouteloua curtipendula	19.34	-99.22
Bouteloua curtipendula	20.4667	-99.2
Bouteloua curtipendula	19.0528	-98.1792
Bouteloua curtipendula	19.0208	-98.2294
Bouteloua curtipendula	20.775	-103.356
Bouteloua curtipendula	19.7753	-100.989
Bouteloua curtipendula	24.61	-101.42
Bouteloua curtipendula	19.6936	-101.187
Bouteloua curtipendula	24.59	-99.99
Bouteloua curtipendula	23.35	-99.41
Bouteloua curtipendula	19.6789	-98.8461
Bouteloua curtipendula	18.4325	-99.5636
Bouteloua curtipendula	29.0667	-110.967
Bouteloua curtipendula	19.5081	-99.1133
Bouteloua curtipendula	18.78	-99.29
Bouteloua curtipendula	19.8444	-101.153
Bouteloua curtipendula	20.5667	-103.133
Bouteloua curtipendula	28.63	-106.08
Bouteloua curtipendula	16.8	-96.35
Bouteloua curtipendula	18.9639	-99.6033
Bouteloua curtipendula	18.3222	-100.588
Bouteloua curtipendula	25.35	-105.733
Bouteloua curtipendula	19.04	-100.17
Bouteloua curtipendula	25.3394	-101.056
Bouteloua curtipendula	32.35	-116.233
Bouteloua curtipendula	21.4458	-101.827
Bouteloua curtipendula	18.8333	-98
Bouteloua curtipendula	30.5788	-107.459
Bouteloua curtipendula	18.3981	-97.5453
Bouteloua curtipendula	28.4856	-105.782
Bouteloua curtipendula	20.16	-101.776
Bouteloua curtipendula	20.9667	-99.6167
Bouteloua curtipendula	21.3	-100.433
Bouteloua curtipendula	23.5667	-99.7833
Bouteloua curtipendula	31.8167	-115.767
Bouteloua dactyloides	25.3591	-100.368
Bouteloua dactyloides	20.7108	-99.8122
Bouteloua dactyloides	24.2857	-99.881
Bouteloua dactyloides	21.2636	-100.516
Bouteloua dactyloides	23.1118	-101.397
Bouteloua dactyloides	21.9258	-101.883
Bouteloua dactyloides	21.9287	-101.916
Bouteloua dactyloides	20.4068	-100.081
Bouteloua dactyloides	21.9356	-101.91
Bouteloua dactyloides	21.5946	-100.737
Bouteloua dactyloides	20.2997	-99.9854
Bouteloua dactyloides	24.1965	-100.942
Bouteloua dactyloides	22.6954	-100.403
Bouteloua dactyloides	22.1447	-99.9712
Bouteloua dactyloides	22.7498	-100.372
Bouteloua dactyloides	22.101	-100.626
Bouteloua dactyloides	20.3462	-100.01
Bouteloua dactyloides	22.6572	-100.367
Bouteloua dactyloides	21.9255	-101.9
Bouteloua dactyloides	31.3247	-108.951
Bouteloua dactyloides	24.5833	-99.9833
Bouteloua dactyloides	24.3483	-101.394
Bouteloua dactyloides	28.1511	-101.753
Bouteloua dactyloides	26.34	-101.37
Bouteloua dactyloides	28.3128	-101.05
Bouteloua dactyloides	25.1498	-105.434
Bouteloua dactyloides	25.2474	-100.949
Bouteloua dactyloides	24.6863	-100.106
Bouteloua dactyloides	21.7798	-102.164
Bouteloua dactyloides	25.2461	-100.976
Bouteloua dactyloides	23.3247	-101.857
Bouteloua dactyloides	21.8925	-101.392
Bouteloua dactyloides	25.4035	-101.017
Bouteloua dactyloides	17.0816	-96.735
Bouteloua dactyloides	28.4189	-100.442
Bouteloua dactyloides	24.8178	-100.079
Bouteloua dactyloides	23.1339	-101.114
Bouteloua dactyloides	22.1468	-101.196
Bouteloua dactyloides	19.6593	-98.88
Bouteloua dactyloides	21.3566	-101.954
Bouteloua dactyloides	21.4772	-101.272
Bouteloua dactyloides	30.6626	-108.896
Bouteloua dactyloides	21.9337	-99.196
Bouteloua dactyloides	25.669	-100.303
Bouteloua dactyloides	25.4303	-101.029
Bouteloua dactyloides	24.8226	-100.067
Bouteloua dactyloides	21.8624	-101.566
Bouteloua dactyloides	19.7266	-98.8365
Bouteloua dactyloides	19.6666	-98.8877
Bouteloua dactyloides	19.7101	-98.8586
Bouteloua dactyloides	24.3655	-98.4117
Bouteloua dactyloides	22.1562	-100.982
Bouteloua dactyloides	26.3988	-105.27
Bouteloua dactyloides	19.619	-99.0814
Bouteloua dactyloides	21.7199	-101.712
Bouteloua dactyloides	23.1242	-101.115
Bouteloua dactyloides	25.7697	-97.5253
Bouteloua dactyloides	20.9063	-99.6508
Bouteloua dactyloides	21.8705	-101.001
Bouteloua dactyloides	25.2329	-101.014
Bouteloua dactyloides	19.3833	-99.25
Bouteloua dactyloides	20.6833	-101.35
Bouteloua dactyloides	21.1667	-101.07
Bouteloua dactyloides	22	-99.6667
Bouteloua dactyloides	25.4167	-101
[truncated: 8,634 more rows]
