# Supplementary material for: Grass species with potential for rangelands restoration in northern Mexico: an assessment with environmental niche modeling
Source: Sci Rep. 2024 Mar 15;14:6318. doi: 10.1038/s41598-024-56918-1 (PMC10943106; doi:10.1038/s41598-024-56918-1)
Supplement: Supplementary file 2 — Supplementary Information 2. [file 41598_2024_56918_MOESM2_ESM.xlsx]

## Sheet: Hoja1
Supplementary table S2 : Title: Contribution (%) of bioclimatic and edaphic variables to the Environmental niche models of 50 grass species with potential to be used for restoration.
Species	Acro	Clay	Sand	Aridity	Bio10	Bio11	Bio12	Bio15	Bio17	Bio18	Bio19	Bio2	Bio3	Bio7	Bio8	Calcium	Electrical conductivity	Cation exchange capacity	Carbon	Elevation	Evapotranspiration	Silt	Magnesium	pH	Potassium	Radiation	Sodium	Wind
Andropogon gerardii	Ange	0.5	2.2	13.1	2.8	2.9	0.3	2.9	0.2	2.1	4.4	0.7	1.3	2.8	0.5	1.5	1.7	1.3	2.8	37	1.1	1.8	5.1	1.8	1.2	3.4	2.6	2.1
Aristida divaricata	Ardi	0.8	0.8	2.9	4	4.2	0.5	1	0.3	5	0.4	1	1.1	1.8	3.5	1.3	1.1	2.3	1.9	50.6	1	0.5	1.6	3.3	3.1	1.6	3	1.3
Aristida pansa	Arpa	0.3	1	2.2	0.4	1	0.6	5.4	1	2	0.9	1.4	1.2	1.3	0.3	16	1.9	1.7	4	35.3	1.3	0.5	0.4	6.9	0.8	3.6	0.7	7.9
Aristida purpurea	Arpu	0.8	1.5	0.9	0.7	9.1	0.4	5.5	5.9	1.2	2.3	6.7	3	6.8	1.5	21.9	1.8	1.5	4.3	4	0.7	1.5	0.4	1.2	0.9	13.7	0.3	1.6
Aristida ternipes	Arte	0.9	1.5	1.5	5.8	14.4	3.6	23.5	1.4	3.8	1.7	0.7	1.4	3.5	2.7	1.3	1.5	0.8	1.8	6.5	1.2	0.5	1.6	5.4	4.5	2.4	2.9	3.1
Bothriochloa barbinodis	Boba	1.3	1.1	3.2	5	16.7	0.7	2	0.8	9.2	1.3	1.7	1.8	0.8	4.4	1.2	1.7	2.5	3	18.5	0.7	1.3	7.2	6.3	1.6	2.7	2.5	0.9
Bothriochloa laguroides	Bola	1.2	0.6	2.8	3.3	11.6	1.3	2.3	7.8	3.2	3.4	1.8	1.1	8.5	1.6	1.3	4.9	0.6	0.5	17	10.2	0.1	2.3	0.8	1.1	6.9	2.4	1.2
Bouteloua chondrosioides	Boch	1	1.6	6.1	3.7	2.9	6.5	12.8	0.5	12.5	2.1	0.5	1.5	0.9	0.8	3	2	1.9	1.2	18.8	0.6	2	1.4	3.2	1.8	1.6	1.2	7.9
Bouteloua curtipendula	Bocu	0.4	1.1	4.8	1.1	11.1	0.4	2.4	2.7	13.7	0.5	1.7	1.3	5.2	3.8	1.5	2.2	1.3	5.5	25.4	0.9	0.9	3.8	3.9	0.5	1.5	0.9	1.6
Bouteloua dactyloides	Boda	0.3	1.1	5.1	1.1	5.3	0.6	9.5	7.4	2.6	4.5	1	0.5	12.1	0.1	1.3	5	1.4	1.1	23.2	1.3	0.9	1.7	2.1	6.5	1.2	1.2	2.4
Bouteloua eriopoda	Boer	0.6	0.3	2.5	0.8	2.2	1.4	1.9	7	1.1	1.5	0.9	7.9	25.9	1.4	1.2	2.6	0.2	3.9	18.5	3.2	0.8	0.2	1.5	0.3	2.8	1.5	7.7
Bouteloua gracilis	Bogr	0.3	0.7	0.3	1.9	7.6	0.6	2.2	0.2	6.7	2.4	0.6	0.4	2.6	3.2	1.2	1.7	1.8	2.9	51.8	0.7	1.3	2.5	0.7	0.8	1.6	2.3	1.1
Bouteloua hirsuta	Bohi	0.4	2.2	5.3	1.8	5.5	1.6	7.1	1.3	8.4	0.6	1.8	1.4	4.9	2.5	3.9	1.2	1.1	1	32.6	1.9	1.6	1.6	1.3	1.6	4.1	1	2.5
Bouteloua radicosa	Bora	0.2	3	8.5	0.6	8.4	3.9	1.5	5	11.7	1.7	1.4	1.9	2.5	0.3	2.3	4.5	0.7	2.6	13.8	3.9	1	2.5	2.6	6.7	6.2	2	0.5
Bouteloua ramosa	Borm	1	1.9	11	0.6	0.6	1.4	2.1	0.2	0.7	0.2	2.6	4.2	0.4	0.2	5.4	2.5	1.1	0.4	17.5	1	0.5	0.2	8.5	1.2	32.7	0.4	1.5
Bromus anomalus	Bran	0.7	0.7	0.7	3.2	1.4	0.2	1.9	4.8	2	1.4	1	1.3	15.4	2.1	0.7	1.1	0.7	4.5	43.6	1.8	0.4	0.4	1	0.5	2.7	1.3	4.4
Chloris submutica	Chsu	0.8	2.1	0.8	2.6	1.9	0.2	1	1.5	1.1	3.8	1.1	2.7	4.2	0.4	1.3	2.9	0.9	2.7	47.9	1.3	0.8	9.4	0.6	4.2	1.3	1.7	0.8
Dasyochloa pulchella	Dasy	0.3	2.9	23.3	0.8	6.3	2.5	4.2	1.9	1.9	0.7	0.5	0.4	2.1	0.8	3.4	4.8	3.8	0.9	21.9	1.3	0.6	1.1	5.5	1.8	3.1	2	1.2
Digitaria californica	Dica	0.8	3.7	15.8	1.6	4.2	1.9	5	3.3	4.2	1.1	4	2.1	19.3	1.5	2.8	2.6	1.9	1.5	3.6	1.2	0.6	2.4	3.3	1.6	6.6	2	1.5
Digitaria cognata	Dico	0.5	1.7	0.7	0.9	5.1	1.1	1.8	4	9.9	1.9	3.6	1.1	5.4	1.6	1.6	1.7	2.9	4.6	29.6	0.9	0.3	6	2.8	2.6	3.7	3.4	0.4
Distichlis spicata	Disp	1.2	5.3	0.8	4.1	1.9	3.2	1.7	2.7	19	3.7	1.7	1.3	1.8	4.6	1.1	3.1	0.7	2.3	9.5	3.1	0.3	5.5	0.6	1.2	1.4	17.5	0.5
Elionurus barbiculmis	Elba	1.1	1.3	0.6	1.1	3.9	7.2	15.1	2	3.6	1.7	1.7	2	8.9	0.5	2.3	1.5	0.6	1.1	31.6	2.3	0.8	0.4	1.5	0.6	2.2	3	1.3
Enneapogon desvauxii	Ende	0.3	2.3	4.9	6.3	6.2	23.8	2.6	1.3	12	2.2	3.4	2.1	1.1	1.4	2.8	2	1.1	1.6	7.2	4.3	0.5	2.1	2.5	0.8	1.6	1.7	1.9
Eragrostis intermedia	Erin	0.5	1.4	0.7	3.6	8.1	0.1	2.2	1	3.4	1.1	2.3	0.5	3.7	6.1	5.5	1.8	1.7	3	37.8	2.6	0.7	3.4	3.5	0.6	3.2	0.7	0.7
Erioneuron avenaceum	Erav	0.4	1.3	0.7	0.6	4.5	0.4	5.4	0.9	4.7	0.9	2.7	0.8	4	0.6	11.3	0.7	1.4	6.8	38.6	1.2	0.3	3.7	2	0.7	1.9	2.1	1.3
Heteropogon contortus	Heco	1	2.9	1	1.7	5	0.5	16.1	7.2	8.7	10.2	4.1	1.3	5.7	2.4	5.8	1.8	2.6	1.8	8.7	1	0.4	1.4	2.1	1.5	3.5	0.4	1.4
Hilaria mutica	Himu	0.2	0.2	1.9	1.3	3.8	1	0.7	0.3	10.7	0.3	0.7	0.6	10.4	0.7	1.9	1.5	2.1	1.3	50.1	1.4	0.1	0.3	4	0.9	2.3	0.6	0.7
Disakisperma dubium	Ledu	0.5	1.7	0.7	0.9	5.1	1.1	1.8	4	9.9	1.9	3.6	1.1	5.4	1.6	1.6	1.7	2.9	4.6	29.6	0.9	0.3	6	2.8	2.6	3.7	3.4	0.4
Microchloa kunthii	Miku	0.9	2.1	0.9	1.4	2.3	0.6	1.8	0.9	3	3	1.4	1.5	12.9	6.3	4.4	0.8	0.5	5.1	31.1	1	1.1	3.8	5.9	0.8	2.7	3.3	0.9
Muhlenbergia arenicola	Muar	0.2	0.5	1.2	0.1	6.6	0.4	4.2	1.3	1.1	0.3	1.7	0.7	1.4	0.3	8.7	1.3	4.2	1.6	32.2	0.6	0.4	1.5	11.7	0.6	6.2	0.6	10.4
Muhlenbergia glauca	Mugl	0.4	1.1	1.6	2.5	1.1	1.4	1.3	5.3	0.9	0.7	2	0.8	4.3	2.5	0.9	2.1	3.1	0.9	41.7	0.9	0.5	2.8	0.7	2	1.2	0.9	16.5
Muhlenbergia phleoides	Muph	0.5	1.3	0.4	2.3	0.9	0.4	1.5	0.2	2.4	0.6	2	0.2	3.9	1.5	1.9	1.3	3.4	2.3	56.3	0.8	0.1	5.9	1.3	1.7	1.7	5.3	0.3
Muhlenbergia porteri	Mupo	0.7	3.4	11.5	0.6	4.5	1.9	1.9	2.7	0.9	0.8	1.1	4.9	21.3	1.3	2.2	1.6	1	1.8	18.2	4.8	0.4	0.6	1.5	0.7	5.9	1.6	2.2
Zuloagaea bulbosa	Pabu	0.5	0.8	9.7	4	1.8	1.4	2	0.9	3.4	2.1	1.7	3.2	1.5	2.1	0.8	3.1	0.8	3	40.2	2.1	1.2	4.3	1.9	1.2	1.5	3.1	1.6
Panicum hallii	Paha	1	0.7	1.1	0.1	10.8	0.2	0.9	11.2	3.2	3.7	9.1	3.4	1.9	0.4	26.2	0.9	1.4	0.9	2.3	0.6	1.4	1.3	4.7	0.8	5.3	3.8	2.6
Panicum hirticaule	Pahi	1.9	2.9	0.7	1.7	5.7	0.8	21.9	2.2	3.7	2.5	1.7	1.3	2.4	2.9	4.9	4	1.1	1.4	6.7	1.5	1.3	3.1	1.5	2.5	15.2	2.5	2.3
Hopia obtusa	Paob	0.2	0.2	1.9	1.3	3.8	1	0.7	0.3	10.7	0.3	0.7	0.6	10.4	0.7	1.9	1.5	2.1	1.3	50.1	1.4	0.1	0.3	4	0.9	2.3	0.6	0.7
Pappophorum bicolor	Pabi	0.2	2.1	0.5	0.1	0.6	0.7	6.3	6	0.8	1.2	1.8	2.4	15.5	0.9	7.3	1.7	1.1	0.9	2.8	0.2	0.6	0.8	3.5	0.5	37	3.6	0.9
Paspalum distichum	Padi	0.7	2.9	2.9	6.9	5.8	0.6	6	1.5	0.9	3.5	1.8	1.6	5.4	4.1	1.3	1.2	0.8	2.3	16.2	6.8	1.3	10.9	1.2	2.4	3.8	5.3	1.8
Pennisetum ciliare	Peci	0.5	0.7	12.9	1	12.3	3	13.4	7	1.6	6.2	1.5	2.9	2.4	3.3	2.9	2.5	1.7	2.2	3.7	2.6	0.7	0.3	3.4	1.4	5.7	2	2.2
Schizachyrium scoparium	Scsc	0.4	0.6	0.6	4.7	1.9	0.9	2.2	21.1	0.5	2.9	3.4	6.8	0.9	1.3	1.9	1	1.8	5.9	8	2.1	0.4	0.8	2.4	3.8	13.3	0.3	10.2
Scleropogon brevifolius	Scbr	0.2	0.8	0.8	0.5	4.7	4	13.7	0.3	3.7	0.3	2.5	0.3	1.9	0.4	1.9	1.2	2.1	0.8	43	1.3	0.8	2.3	6.7	2.4	1.3	1.1	0.9
Setaria leucopila	Sele	0.7	1.2	2.2	1.2	8	4.7	1.7	0.8	4.5	2.5	5.1	13.4	5.5	1	2.2	1.8	2.5	1.7	6	0.9	4.5	0.8	16.1	1.5	6.8	1.1	1.4
Setaria macrostachya	Sema	0.4	2.8	1.2	1.9	9.8	2.2	1.6	0.5	7.4	5.1	6.8	2.1	9	3.9	4.2	4.7	1.9	1.4	5.3	0.8	0.5	1.4	5.2	2.2	14	1.7	1.8
Setaria parviflora	Sepa	0.6	0.8	11.1	3.8	3.7	0.6	2.4	2.5	3	2	1.2	1.6	25.5	0.6	1.2	2.5	2	2.9	10.7	6.9	1.4	5.6	1.1	1.2	2.5	1	1.6
Sorghastrum nutans	Sonu	0.4	1.1	25.3	3.1	6.2	1.1	1.2	2.6	5.6	1.7	0.8	2.2	3	0.5	1.1	0.8	1.6	3.3	23.7	2.2	2.5	1	3.4	1.5	2	1	1.1
Sporobolu flexuosus	Spfl	0.1	9.3	0.8	0	3.4	0	3	0.6	1.1	0.7	0.2	2.7	42.6	0.3	0.3	1.1	2.2	1.8	1.4	9.6	0.5	0.1	10	2.1	5	0	1.2
Sporobolus airoides	Spar	0.2	3.1	0.9	3	18.6	7.6	0.7	0.9	12.8	2.2	1	1.3	2.4	0.7	6	2	0.7	2.3	4.2	0.7	2.9	3.4	1.1	3.9	2.7	11.4	3.3
Trachypogon secundus	Trsp	0.9	0.8	28.9	6.1	1.4	0.8	8.4	0.2	2.3	0.6	1	2.3	2	1.9	1.6	2	0.7	1.4	23.8	3.1	0.4	1.6	4.6	0.5	1.3	0.7	0.9
Leptochloa crinita	Trcr	0.3	5.8	21.3	0.1	0	1.1	0.3	0	4.9	3	0.2	1.5	18	0.9	0.1	0.4	0.2	5.1	1.1	0	1.4	1	0	2.7	28.3	0.9	1.1
